# Supplementary material for: Identification of Immune Infiltration in Odontogenic Keratocyst by Integrated Bioinformatics Analysis
Source: BMC Oral Health. 2023 Jul 6;23:454. doi: 10.1186/s12903-023-03175-9 (PMC10324234; doi:10.1186/s12903-023-03175-9)
Supplement: Supplementary file 1 — Supplementary Material 1 [file 12903_2023_3175_MOESM1_ESM.xlsx]

## Sheet: Sheet1
Supplementary Table 1. Differentially expressed genes
logFC	AveExpr	t	P.Value	adj.P.Val	B	change
NTS	10.0523	8.76144	21.2902	1.51258e-13	1.17719e-09	20.2167	up
VTCN1	5.98786	6.35673	13.3537	2.41432e-10	3.75797e-07	13.8791	up
HEY1	5.89111	6.67795	18.8374	1.08309e-12	6.32201e-09	18.6284	up
COL11A1	5.68934	6.1442	7.80636	5.68813e-07	6.84569e-05	6.42254	up
KRT77	5.62914	5.54029	7.05964	2.1076e-06	0.000160759	5.12534	up
CTHRC1	5.62812	7.15294	7.35213	1.25064e-06	0.000112307	5.64297	up
CARD18	5.59493	6.88148	11.4733	2.40854e-09	2.00838e-06	11.7277	up
CYP26A1	5.457	5.73953	9.00247	8.10497e-08	1.81957e-05	8.33799	up
CHST7	5.41638	5.65226	22.7724	5.08737e-14	5.93899e-10	21.0565	up
GABRP	5.35386	7.77527	7.25959	1.47333e-06	0.000126935	5.48053	up
ASPN	5.33693	7.30335	6.49885	5.92212e-06	0.000320811	4.09847	up
OMD	5.20757	5.48802	8.46919	1.89026e-07	3.21995e-05	7.50804	up
AKR1C3	5.19147	9.71123	18.2431	1.80781e-12	8.44175e-09	18.2012	up
SOSTDC1	5.15792	7.71409	9.49763	3.80419e-08	1.12431e-05	9.07546	up
C5orf46	4.97438	5.6684	4.42875	0.000381791	0.00587145	-0.045929	up
VCAN	4.94157	7.30142	8.82905	1.06345e-07	2.19729e-05	8.07224	up
ALDH1A1	4.90679	8.21158	6.761	3.63419e-06	0.000238346	4.58412	up
FLG2	4.88724	6.79942	5.01415	0.000111746	0.00245212	1.17342	up
C6orf15	4.8618	6.58409	5.47529	4.35499e-05	0.00124	2.11135	up
AEBP1	4.77654	6.78363	6.73087	3.8422e-06	0.000243191	4.52879	up
OGN	4.73992	5.20273	4.24526	0.000564465	0.0077753	-0.432574	up
DIRAS3	4.71454	6.19723	7.09474	1.97843e-06	0.000155633	5.18811	up
FST	4.70892	6.31747	9.24939	5.53886e-08	1.42111e-05	8.70965	up
PCOLCE	4.61598	7.1698	6.2938	8.73358e-06	0.000407009	3.7118	up
FNDC1	4.58714	5.88086	5.91128	1.83031e-05	0.000679398	2.97488	up
THBS2	4.56013	7.87528	6.61141	4.79648e-06	0.000281378	4.30819	up
RASSF9	4.54321	5.8586	13.4692	2.11496e-10	3.52715e-07	14.0009	up
TSPAN18	4.51842	5.65246	13.1036	3.22623e-10	4.70787e-07	13.6115	up
HMCN1	4.51323	6.10205	12.2432	9.07215e-10	1.11482e-06	12.6485	up
EGR1	4.38516	8.3931	5.81356	2.21806e-05	0.000774099	2.78345	up
CD200	4.3779	4.79947	14.6578	5.71142e-11	1.41202e-07	15.1925	up
EPCAM	4.32719	8.4421	7.11212	1.91757e-06	0.000152803	5.21912	up
AKR1C1	4.31403	6.17844	7.70569	6.75748e-07	7.53889e-05	6.2523	up
PNOC	4.24836	5.9616	6.55111	5.36874e-06	0.000302776	4.19607	up
ATP12A	4.23175	4.85864	5.30902	6.09951e-05	0.00158771	1.77587	up
CTSK	4.21268	7.81372	6.8438	3.12087e-06	0.00021182	4.73546	up
MRAP2	4.19109	5.57641	11.9586	1.29395e-09	1.43863e-06	12.3148	up
GUCY1A3	4.16684	5.67693	12.7427	4.94307e-10	6.78887e-07	13.2156	up
LOC101928916	4.1504	6.5766	8.55445	1.64709e-07	2.91334e-05	7.64328	up
NELL2	4.11879	5.789	6.60937	4.81472e-06	0.00028174	4.30441	up
MFAP2	4.10663	6.58591	10.5424	8.42064e-09	3.78087e-06	10.533	up
COL10A1	4.03932	5.24486	4.48781	0.000336816	0.00530633	0.0781807	up
SFRP4	4.03461	6.00325	4.13252	0.000718491	0.00918692	-0.6707	up
CYP1B1	4.01203	5.15989	8.76286	1.18074e-07	2.37654e-05	7.96976	up
AMER2	4.01037	4.97567	6.1706	1.10599e-05	0.000471411	3.47665	up
OLFML2B	3.93274	5.4447	6.75488	3.67547e-06	0.000240378	4.57289	up
CRISPLD1	3.92608	5.15783	8.08957	3.52835e-07	4.70743e-05	6.89381	up
SDC2	3.92206	5.41667	8.43135	2.00996e-07	3.32827e-05	7.4477	up
ABCG2	3.88286	4.94449	10.0875	1.60106e-08	5.57935e-06	9.91419	up
COL5A2	3.87485	7.94918	5.08829	9.58776e-05	0.0022033	1.32575	up
CDH11	3.86618	5.13347	8.43717	1.99105e-07	3.32827e-05	7.45699	up
BGN	3.84867	6.57817	10.8268	5.69506e-09	3.32421e-06	10.9079	up
FZD7	3.82402	7.58945	10.7265	6.53186e-09	3.36355e-06	10.7767	up
LBH	3.80265	5.82284	10.157	1.44933e-08	5.1271e-06	10.0103	up
CYP4F11	3.78452	5.2301	7.02903	2.22741e-06	0.000163432	5.07045	up
GSTA1	3.7758	5.83193	12.1173	1.06057e-09	1.23811e-06	12.5019	up
COL1A2	3.75583	9.62587	4.8901	0.000144578	0.00294042	0.917352	up
TMEM119	3.75535	5.14288	5.92484	1.78236e-05	0.00066477	3.00132	up
ODC1	3.7288	10.0906	11.4134	2.60406e-09	2.02665e-06	11.6536	up
MEOX1	3.69863	6.22826	11.1872	3.50824e-09	2.3403e-06	11.3703	up
LY6G6C	3.67883	8.77158	6.08448	1.30611e-05	0.000532199	3.31101	up
SLITRK6	3.62959	6.2574	6.73917	3.78366e-06	0.000242695	4.54405	up
NUAK1	3.62384	6.23976	9.35054	4.7487e-08	1.28922e-05	8.85964	up
COL5A1	3.61714	7.1994	5.41594	4.90952e-05	0.00136022	1.99198	up
HTRA1	3.59538	7.63038	5.56358	3.64673e-05	0.00109019	2.28814	up
CRMP1	3.57874	5.7781	8.34727	2.30526e-07	3.65297e-05	7.31292	up
CLDN20	3.5687	4.59478	6.90626	2.78392e-06	0.000193567	4.84897	up
PFN2	3.56864	7.70238	10.7003	6.77089e-09	3.36355e-06	10.7422	up
OLFML3	3.56385	5.89531	4.58092	0.000276578	0.00467008	0.273446	up
PLAC8	3.56262	9.64998	6.03762	1.43038e-05	0.000565083	3.22048	up
SHISA2	3.5182	4.47802	5.88191	1.93889e-05	0.000706228	2.91747	up
LUM	3.50142	8.04584	6.21184	1.02171e-05	0.000450941	3.55558	up
CYR61	3.49445	7.19556	5.58025	3.52691e-05	0.00106528	2.32141	up
COL6A3	3.48369	9.52786	5.54105	3.81532e-05	0.0011235	2.24312	up
FREM2	3.43372	4.12374	5.28947	6.34724e-05	0.00162174	1.73624	up
CSF2RB	3.41642	6.65906	7.24142	1.5217e-06	0.000130141	5.4485	up
RGL1	3.39219	6.15346	16.7889	6.77136e-12	2.63496e-08	17.0758	up
THY1	3.39072	5.69141	6.78583	3.47167e-06	0.000231469	4.6296	up
LOC344887	3.35313	4.09883	5.31052	6.08089e-05	0.00158633	1.77892	up
TMEM47	3.34793	5.1257	8.26048	2.65809e-07	3.96312e-05	7.17279	up
TSPYL5	3.3392	5.60674	10.7737	6.12281e-09	3.36355e-06	10.8386	up
FLRT2	3.338	5.69742	9.22499	5.74936e-08	1.42804e-05	8.67327	up
FETUB	3.33694	5.41365	6.38379	7.35936e-06	0.000364812	3.88223	up
PMEPA1	3.30823	6.29366	6.03091	1.44916e-05	0.000570467	3.20748	up
IGF2	3.30142	5.55804	4.11731	0.000742303	0.00939365	-0.702851	up
FXYD6	3.28324	4.58645	6.16274	1.12287e-05	0.000474943	3.46156	up
DLX5	3.28014	5.55514	9.97247	1.88979e-08	6.39461e-06	9.75396	up
MXRA8	3.27139	6.3717	5.301	6.19986e-05	0.00160304	1.75963	up
SPARC	3.26194	10.1119	5.73082	2.61252e-05	0.000870752	2.62038	up
ITGBL1	3.24621	4.92325	4.97271	0.000121767	0.00261066	1.08803	up
ETV4	3.24037	5.51664	11.74	1.70741e-09	1.66102e-06	12.0533	up
FGF13	3.23569	4.17008	10.3011	1.181e-08	4.92394e-06	10.2077	up
SERPINH1	3.21667	6.57612	5.71506	2.69549e-05	0.000888901	2.58924	up
COL3A1	3.19865	9.50206	4.60361	0.00026364	0.0045095	0.320947	up
SULF1	3.19864	5.63595	5.96716	1.64079e-05	0.000624946	3.08377	up
VEGFC	3.18977	4.54047	9.25908	5.45755e-08	1.41581e-05	8.72406	up
GPC4	3.18072	4.92154	5.55743	3.69193e-05	0.00109808	2.27587	up
SOX2-OT	3.17853	3.96304	6.32851	8.17443e-06	0.000387492	3.77767	up
TWIST1	3.16268	6.88743	6.73464	3.81552e-06	0.000243191	4.53572	up
VCAM1	3.16063	5.28469	6.96642	2.49508e-06	0.000178486	4.95777	up
COL15A1	3.11852	7.21284	4.78612	0.000179642	0.00346922	0.701635	up
ARMCX2	3.11509	5.96013	11.3383	2.87326e-09	2.08869e-06	11.5602	up
GXYLT2	3.10222	4.48137	5.6368	3.14987e-05	0.000984513	2.43405	up
UGT8	3.06498	4.15775	6.57077	5.17479e-06	0.000294685	4.23268	up
EGFL6	3.0606	5.37066	6.03276	1.44397e-05	0.000569491	3.21106	up
EPS8	3.02563	7.21011	6.63189	4.61682e-06	0.000274284	4.34616	up
GUCY1B3	3.02485	4.43781	10.5888	7.89612e-09	3.61487e-06	10.5948	up
FAM169A	3.00649	5.16431	7.71403	6.66136e-07	7.5135e-05	6.26646	up
IL1R2	3.00555	8.27899	6.20828	1.02871e-05	0.000452323	3.54878	up
FMOD	3.00353	6.99951	5.00723	0.000113359	0.00247588	1.15917	up
GPX2	2.98662	5.34335	10.7316	6.48575e-09	3.36355e-06	10.7834	up
GLT8D2	2.9861	4.84909	4.75241	0.000192787	0.00364406	0.631513	up
PLCB4	2.97504	4.18257	6.37393	7.49842e-06	0.00036703	3.86359	up
ZNF667-AS1	2.93734	4.58984	7.64782	7.46533e-07	8.14488e-05	6.15379	up
LOXL1	2.91828	6.18426	8.21754	2.85313e-07	4.13758e-05	7.10308	up
NR3C2	2.91389	3.51884	7.5335	9.10093e-07	9.31967e-05	5.95778	up
COL1A1	2.91232	8.3188	5.34596	5.65794e-05	0.00149605	1.85069	up
CTGF	2.91181	7.2587	4.67373	0.000227427	0.00406894	0.467507	up
POSTN	2.90887	5.20239	6.48077	6.1271e-06	0.000325867	4.06461	up
TCF4	2.90353	7.72207	9.32326	4.94941e-08	1.30797e-05	8.81931	up
PTGFR	2.89931	3.85201	7.04301	2.17184e-06	0.000162526	5.09553	up
FAM84A	2.88888	5.61356	10.1804	1.4018e-08	5.06607e-06	10.0425	up
CPXM1	2.88797	4.28684	5.59434	3.42878e-05	0.00104374	2.34953	up
ETV5	2.86533	4.53458	8.8796	9.82139e-08	2.08464e-05	8.15011	up
FN1	2.85969	6.15799	5.84682	2.07735e-05	0.000746185	2.84875	up
ELF5	2.85628	4.48659	4.27648	0.000528047	0.00738254	-0.366686	up
RARRES2	2.83716	5.44079	6.55916	5.2885e-06	0.000299003	4.21105	up
WFDC5	2.83526	7.63225	8.4171	2.05707e-07	3.35864e-05	7.42492	up
INHBA	2.8322	4.35125	5.80801	2.24252e-05	0.000780304	2.77253	up
BDNF	2.82621	3.9292	7.60863	7.98844e-07	8.51662e-05	6.0868	up
PXDN	2.81244	5.35749	4.69411	0.000217889	0.00395282	0.51002	up
COL4A1	2.80426	5.8482	4.96996	0.000122463	0.00261512	1.08236	up
COL4A2	2.79577	5.52355	4.99957	0.00011517	0.00250372	1.14341	up
COL6A2	2.7955	6.55532	5.35723	5.52991e-05	0.00147345	1.87348	up
TGFB1I1	2.77758	5.75599	6.57635	5.12107e-06	0.000294685	4.24306	up
ATP2B1	2.77558	7.228	10.7009	6.76538e-09	3.36355e-06	10.743	up
ARMCX1	2.75098	6.41061	9.43833	4.15874e-08	1.18853e-05	8.98878	up
ID3	2.73883	8.0881	4.89457	0.000143239	0.00292338	0.926598	up
EXTL2	2.73041	4.60744	8.09827	3.47754e-07	4.67515e-05	6.90811	up
EPHA7	2.72141	3.92682	9.22844	5.71911e-08	1.42804e-05	8.67842	up
TGFBI	2.71007	9.75713	5.86124	2.01926e-05	0.000727556	2.87701	up
PTPRZ1	2.70169	8.54429	10.6138	7.62763e-09	3.61487e-06	10.628	up
MAGED4	2.69416	5.10811	8.94852	8.81629e-08	1.90595e-05	8.25573	up
SERPINF1	2.67868	8.38164	5.76075	2.46208e-05	0.000836631	2.67947	up
TMEM200A	2.65508	4.38728	4.72769	0.000203047	0.00377749	0.580038	up
UGT1A1	2.644	7.05492	4.81209	0.000170139	0.0033092	0.755615	up
TPM1	2.63833	4.35531	7.91505	4.72978e-07	5.81215e-05	6.60474	up
DEGS2	2.62988	5.94067	6.39169	7.24998e-06	0.000361693	3.89713	up
GPX8	2.62502	5.23494	4.39084	0.000413834	0.00620964	-0.12569	up
SYTL5	2.61537	4.38395	7.37591	1.19928e-06	0.000110675	5.68452	up
C8orf4	2.61222	4.33484	4.87047	0.000150615	0.00303675	0.876704	up
CYYR1	2.60898	5.36276	6.2712	9.11887e-06	0.000423275	3.66881	up
NTRK2	2.60722	4.48036	14.1501	9.87597e-11	1.92154e-07	14.697	up
FLRT3	2.6063	4.68914	6.3011	8.61282e-06	0.000403799	3.72566	up
JUP	2.59747	12.7336	4.39205	0.000412772	0.00620138	-0.123147	up
TSHZ3	2.59063	3.85483	7.36908	1.2138e-06	0.000111136	5.67259	up
AKR1B1	2.58351	6.53772	8.27783	2.58327e-07	3.9421e-05	7.20089	up
COL12A1	2.57825	4.79684	4.08208	0.00080055	0.00993686	-0.77731	up
HEY2	2.56446	4.25835	8.95967	8.66402e-08	1.89054e-05	8.27277	up
WNT2B	2.55801	4.94571	6.95804	2.53338e-06	0.000180333	4.94264	up
TMEM158	2.55747	6.44521	5.57495	3.56452e-05	0.00107308	2.31085	up
CNRIP1	2.55091	3.69337	4.37101	0.000431667	0.00635872	-0.167433	up
ARMCX3	2.52476	6.76649	7.37219	1.20717e-06	0.000110965	5.67802	up
TRIB2	2.52062	5.90162	6.37658	7.46069e-06	0.000366931	3.86862	up
MAP1B	2.49923	5.49037	4.25891	0.000548238	0.00759659	-0.40376	up
COL16A1	2.49883	7.07138	4.81641	0.000168609	0.00328604	0.764587	up
ITM2A	2.48275	7.53315	8.53921	1.68802e-07	2.96331e-05	7.61918	up
FBN1	2.47486	5.08451	4.16156	0.000675152	0.00882345	-0.609334	up
SMOC2	2.47234	3.83945	5.14287	8.5688e-05	0.00203732	1.43754	up
EDIL3	2.45657	4.93834	11.6479	1.92147e-09	1.66157e-06	11.9417	up
PODXL	2.45313	6.7972	5.10873	9.19238e-05	0.00213769	1.36765	up
LRRC15	2.45045	3.98564	7.44549	1.06129e-06	0.000104113	5.80561	up
TMEM35	2.44626	3.23575	4.44739	0.000366973	0.00569686	-0.00674	up
ZDHHC2	2.44623	4.09655	15.5088	2.36379e-11	7.88426e-08	15.9809	up
PRKX	2.44498	7.45574	6.74049	3.77447e-06	0.000242695	4.54647	up
NR2F1	2.43303	4.05071	5.55155	3.73577e-05	0.0011097	2.26411	up
CD302	2.43295	5.15674	5.04253	0.000105376	0.00236569	1.23179	up
EFEMP2	2.42795	6.03213	6.20196	1.04127e-05	0.000456127	3.5367	up
GLIS2	2.42732	3.87521	5.69865	2.78483e-05	0.000908716	2.55675	up
NHS	2.42507	4.96717	5.0749	9.8562e-05	0.00225169	1.29828	up
PRICKLE1	2.42067	4.36964	13.7147	1.60117e-10	2.87571e-07	14.2562	up
DCLK1	2.40944	3.72	8.56317	1.62413e-07	2.89466e-05	7.65706	up
GPC3	2.40853	3.82162	6.40502	7.0692e-06	0.000358021	3.92227	up
MARCKSL1	2.4002	7.75623	8.73026	1.24342e-07	2.45982e-05	7.91907	up
FAT3	2.39622	3.38491	6.01634	1.49082e-05	0.000579161	3.17926	up
SLC6A4	2.38952	5.27834	5.57755	3.54599e-05	0.00106966	2.31604	up
PTCH1	2.3878	3.93335	7.36521	1.2221e-06	0.000111353	5.66584	up
EPHB6	2.37702	7.04722	8.06579	3.67126e-07	4.87026e-05	6.85467	up
RHOBTB1	2.37661	4.15837	4.48534	0.000338586	0.00531734	0.0729894	up
KCNE1	2.37617	3.45139	4.33449	0.000466585	0.0067329	-0.244367	up
TAGLN	2.37355	5.4769	5.09818	9.39428e-05	0.00217597	1.34603	up
LOC100130691	2.36321	5.58782	4.53497	0.000304795	0.00496259	0.177154	up
PSD3	2.36228	7.33494	6.04685	1.40497e-05	0.000558827	3.23834	up
LOC101927093	2.3414	3.03787	4.65267	0.000237736	0.00419551	0.423526	up
AKR1C2	2.33599	7.34043	8.31386	2.43488e-07	3.80305e-05	7.25911	up
FZD3	2.32858	4.03481	7.60057	8.10065e-07	8.597e-05	6.073	up
LGALS1	2.32445	9.54325	4.92117	0.000135525	0.00280766	0.981616	up
FERMT2	2.3241	4.44493	5.16042	8.26539e-05	0.00197523	1.47341	up
SLC2A10	2.31891	4.62352	5.05714	0.000102244	0.00231093	1.26181	up
IGFBP4	2.31138	8.88145	4.59736	0.000267142	0.00455606	0.30786	up
DUSP6	2.31103	7.35016	6.64742	4.48528e-06	0.00027038	4.37491	up
SRPX	2.30814	5.87294	4.22447	0.000590107	0.00804309	-0.476447	up
CADM1	2.301	4.78571	8.43538	1.99684e-07	3.32827e-05	7.45413	up
HYAL1	2.29984	3.94456	4.61033	0.000259931	0.00448549	0.334996	up
ENTPD3	2.29443	5.4571	7.0315	2.21746e-06	0.000163432	5.0749	up
GPAM	2.28236	5.36378	5.75862	2.47248e-05	0.000836631	2.67527	up
TMEM263	2.28093	6.4966	5.50863	4.07218e-05	0.0011855	2.17822	up
PI3	2.2705	12.4746	6.45227	6.46526e-06	0.000338455	4.01115	up
GSTM3	2.26712	6.06304	4.71459	0.00020871	0.00384001	0.552733	up
STEAP1	2.26459	6.60035	4.32003	0.000481194	0.00688698	-0.27485	up
COL21A1	2.26202	4.48954	4.53751	0.000303166	0.00494987	0.182464	up
EPHA4	2.25604	5.52665	9.66231	2.97629e-08	9.26539e-06	9.31389	up
ELTD1	2.23446	5.19796	4.14982	0.00069234	0.00894068	-0.634133	up
FBLN2	2.22671	5.02672	5.28773	6.36991e-05	0.00162483	1.73269	up
SCCPDH	2.22029	4.19317	6.81358	3.29888e-06	0.000222392	4.68033	up
FYN	2.21347	5.19621	9.12367	6.71759e-08	1.60043e-05	8.5214	up
PKD2	2.21291	6.8124	11.2891	3.0658e-09	2.1053e-06	11.4986	up
TIMP1	2.19945	9.04852	5.13746	8.66472e-05	0.00205385	1.42646	up
MIR7110	2.19918	6.36562	7.61358	7.92033e-07	8.48274e-05	6.09527	up
MAGEH1	2.19826	4.65594	8.20691	2.90366e-07	4.15919e-05	7.08579	up
GCNT2	2.19348	3.5293	6.68824	4.1578e-06	0.000256815	4.4503	up
BCAM	2.18961	4.32017	7.7953	5.79649e-07	6.86987e-05	6.4039	up
ARHGEF16	2.18191	5.49834	6.18789	1.0698e-05	0.000462552	3.50977	up
SBSPON	2.16726	3.38566	4.10991	0.000754168	0.00951801	-0.718484	up
PDPN	2.16642	4.62364	4.67989	0.000224501	0.00403502	0.480355	up
FHL1	2.14833	5.12324	5.32053	5.95824e-05	0.00155956	1.7992	up
PINLYP	2.14	5.29038	5.97827	1.60562e-05	0.00061355	3.10536	up
PRKX	2.13053	7.55255	5.54793	3.76302e-05	0.00111355	2.25687	up
PRSS23	2.12956	4.55152	5.36422	5.45201e-05	0.00146146	1.88761	up
FARP1	2.12678	3.57363	10.4533	9.53406e-09	4.12225e-06	10.4137	up
CACHD1	2.12115	4.13227	11.3834	2.70839e-09	2.03985e-06	11.6164	up
ARHGAP28	2.1206	3.24867	6.02867	1.45549e-05	0.00057114	3.20314	up
IRS2	2.11495	5.23363	5.3228	5.93078e-05	0.00155495	1.8038	up
DPYSL3	2.10013	4.04266	6.49307	5.98687e-06	0.00032291	4.08765	up
ALCAM	2.08368	6.19928	6.99877	2.35281e-06	0.000170601	5.01607	up
TENM2	2.08172	8.28025	6.19565	1.05398e-05	0.000458792	3.52462	up
AGR2	2.07793	4.38562	5.10325	9.29677e-05	0.00215981	1.35641	up
TCEAL3	2.06159	6.13906	5.82848	2.15379e-05	0.000760008	2.81275	up
SETBP1	2.05681	5.5271	4.20748	0.000611952	0.00825888	-0.512337	up
C4orf48	2.04774	5.10601	6.61611	4.75464e-06	0.000279675	4.3169	up
GSPT2	2.03988	4.08284	4.93643	0.000131292	0.00275419	1.01315	up
NTF3	2.03805	4.08286	4.49825	0.000329443	0.00522188	0.100105	up
MLLT11	2.03097	5.57249	7.21948	1.58234e-06	0.000133373	5.40975	up
PTPRM	2.03011	4.9422	5.17676	7.99277e-05	0.00192984	1.50679	up
ANKMY2	2.02917	6.90727	6.86821	2.9844e-06	0.000206153	4.77989	up
SEMA6D	2.00107	3.33069	8.4229	2.03777e-07	3.35056e-05	7.43419	up
B4GALT4	2.00054	7.55809	5.36208	5.47575e-05	0.00146373	1.88328	up
CD55	-2.0003	7.64844	-6.22783	9.9083e-06	0.000445031	3.58614	down
HSPA6	-2.00597	3.17621	-5.71435	2.69929e-05	0.000888901	2.58783	down
CHP1	-2.0133	6.39778	-8.85109	1.02716e-07	2.14126e-05	8.10623	down
EHF	-2.01794	7.11036	-5.70257	2.76322e-05	0.000904847	2.56451	down
RABGGTA	-2.0375	5.44097	-7.47468	1.00844e-06	9.97668e-05	5.85619	down
ANO1	-2.04075	3.11382	-8.25891	2.66494e-07	3.96312e-05	7.17026	down
HMGCS1	-2.04351	6.71401	-9.1322	6.62982e-08	1.5958e-05	8.53424	down
GBP2	-2.0452	4.86443	-4.53643	0.000303855	0.00495642	0.180213	down
TUBB2A	-2.05151	6.49436	-4.48925	0.000335785	0.00529366	0.0812166	down
BHLHE40	-2.05319	7.13119	-4.50736	0.000323145	0.00516059	0.119228	down
SPTBN2	-2.06419	5.38103	-6.2175	1.01066e-05	0.00044861	3.56641	down
AK4	-2.06496	5.25589	-7.10027	1.95886e-06	0.000155036	5.19798	down
SOX7	-2.06563	6.11842	-4.78023	0.000181869	0.00349487	0.689402	down
C2orf54	-2.06852	6.89632	-4.92028	0.000135777	0.00280789	0.979771	down
LOC100996506	-2.08065	5.17279	-6.0217	1.47536e-05	0.000576033	3.18963	down
SCD	-2.08815	5.30249	-7.07833	2.03776e-06	0.000157542	5.15879	down
ZNF426	-2.09526	5.61393	-6.70528	4.02849e-06	0.000250152	4.48171	down
AIF1L	-2.10168	3.79426	-4.36904	0.000433483	0.00637492	-0.171584	down
CRABP2	-2.11164	9.06694	-5.55035	3.74475e-05	0.00111096	2.26172	down
PALMD	-2.11524	4.60319	-9.03527	7.70211e-08	1.74591e-05	8.38782	down
CEACAM1	-2.1175	4.95078	-4.43066	0.000380245	0.00586382	-0.041913	down
A2ML1	-2.14797	7.1455	-5.3636	5.45886e-05	0.00146162	1.88636	down
HOOK1	-2.15068	6.07889	-7.30649	1.35572e-06	0.000119299	5.56301	down
TJP3	-2.15939	2.73121	-5.21635	7.36991e-05	0.00181703	1.58753	down
FGFR3	-2.1705	6.5464	-8.21193	2.87968e-07	4.1503e-05	7.09396	down
ST6GALNAC1	-2.17445	4.19278	-6.01479	1.49531e-05	0.000579944	3.17625	down
KCTD11	-2.17886	5.71256	-6.42999	6.74308e-06	0.000346778	3.96927	down
KRT33A	-2.18821	2.20087	-7.13391	1.84399e-06	0.000150086	5.25795	down
MIR205HG	-2.19425	6.06645	-5.3993	5.07772e-05	0.00138966	1.95843	down
TIPARP	-2.19837	5.73923	-6.53636	5.5193e-06	0.000307553	4.16856	down
C1orf177	-2.23063	2.35522	-6.59324	4.96192e-06	0.000288803	4.27446	down
FABP5	-2.2559	11.8282	-4.73919	0.000198208	0.00372006	0.603984	down
TYMP	-2.25792	5.20786	-6.23111	9.84629e-06	0.000445031	3.59239	down
MIR6778	-2.26458	6.42212	-11.8587	1.46808e-09	1.4903e-06	12.1959	down
C21orf15	-2.27229	2.54527	-4.2056	0.000614414	0.00827774	-0.5163	down
DEPDC7	-2.27318	3.8882	-6.54379	5.44293e-06	0.000304023	4.18242	down
DHRS1	-2.27492	8.02793	-7.96028	4.38226e-07	5.56071e-05	6.68006	down
AKIP1	-2.27758	5.41983	-6.08558	1.30332e-05	0.000531991	3.31314	down
VLDLR	-2.2873	6.19257	-4.82117	0.000166943	0.00326174	0.774452	down
PLBD1	-2.29119	7.91358	-5.89363	1.89477e-05	0.000695583	2.9404	down
SLC6A9	-2.29702	2.93687	-7.24516	1.51161e-06	0.000129754	5.4551	down
RHOD	-2.31759	5.87015	-7.30624	1.3563e-06	0.000119299	5.56258	down
ANXA1	-2.33121	9.18161	-5.06798	9.99796e-05	0.00227326	1.28408	down
VSIG10L	-2.33485	7.43981	-6.73069	3.84348e-06	0.000243191	4.52846	down
CBR3	-2.34089	6.24914	-4.63762	0.000245395	0.00429182	0.392072	down
PITX1	-2.34607	7.47698	-6.70749	4.01208e-06	0.000250152	4.48577	down
CSRP2	-2.35243	7.4106	-6.06169	1.36509e-05	0.000547629	3.26702	down
ALOX15B	-2.36341	2.25379	-4.85745	0.000154762	0.00309365	0.849716	down
BDKRB2	-2.40487	4.94275	-10.7054	6.72381e-09	3.36355e-06	10.7489	down
BDKRB1	-2.41357	2.4222	-12.5379	6.32576e-10	8.20521e-07	12.9858	down
CNFN	-2.41385	11.1828	-7.40492	1.1396e-06	0.000109947	5.73509	down
PRSS27	-2.42312	7.45198	-5.06834	9.99061e-05	0.00227326	1.28481	down
SDR16C5	-2.43762	8.43333	-4.28693	0.000516399	0.00728513	-0.344645	down
GPRC5A	-2.4473	3.65565	-6.75192	3.69565e-06	0.000241022	4.56745	down
ARNTL2	-2.4643	4.83836	-5.74099	2.56034e-05	0.000861368	2.64048	down
UPP1	-2.47429	5.58577	-5.98413	1.58737e-05	0.000607571	3.11674	down
HRASLS	-2.48389	2.7852	-8.50562	1.78207e-07	3.08205e-05	7.56594	down
PKP3	-2.49956	6.96776	-7.35635	1.24136e-06	0.000111911	5.65035	down
SAMD9	-2.51524	6.95896	-6.79229	3.43059e-06	0.000229505	4.64143	down
RRAGD	-2.53216	5.26135	-7.41203	1.12544e-06	0.000109032	5.74747	down
IL13RA1	-2.53598	6.5892	-7.34822	1.25929e-06	0.000112651	5.63614	down
CA2	-2.54591	4.79777	-4.71174	0.000209962	0.00385393	0.546799	down
PRSS22	-2.55795	5.62488	-6.52773	5.60936e-06	0.000311086	4.15245	down
PPIF	-2.57142	6.90165	-7.61402	7.91429e-07	8.48274e-05	6.09602	down
GOLGA2P7	-2.57813	4.74541	-5.81987	2.19063e-05	0.000768642	2.79585	down
CDC42EP1	-2.58939	4.43508	-10.8363	5.62217e-09	3.32421e-06	10.9202	down
ADM	-2.59018	6.32457	-4.1337	0.000716679	0.00916878	-0.66821	down
FOSL1	-2.59258	3.60357	-8.34454	2.31557e-07	3.65297e-05	7.30853	down
ANKRD20A11P	-2.61225	4.54445	-4.60378	0.000263547	0.0045095	0.321295	down
BNIPL	-2.61358	3.84772	-4.55657	0.000291183	0.00483194	0.222433	down
C6orf132	-2.62284	6.47972	-4.7521	0.00019291	0.00364406	0.630881	down
ALS2CL	-2.63268	4.58795	-8.29353	2.51747e-07	3.86697e-05	7.22628	down
CRIP1	-2.64049	7.24353	-4.70732	0.000211921	0.00387464	0.537584	down
PGLYRP3	-2.64395	2.55721	-11.8641	1.45795e-09	1.4903e-06	12.2024	down
SHROOM3	-2.64596	3.22426	-11.6635	1.8834e-09	1.66157e-06	11.9606	down
KRT15	-2.67021	8.88039	-5.28584	6.39448e-05	0.00162544	1.72885	down
ADAMTSL4	-2.69762	3.20356	-8.033	3.87827e-07	5.05865e-05	6.80058	down
MAL	-2.71193	11.2478	-5.40614	5.00788e-05	0.00138045	1.97222	down
CD207	-2.72584	2.29363	-4.90798	0.000139295	0.0028629	0.954347	down
ELF3	-2.73658	4.5092	-7.08425	2.01617e-06	0.000156576	5.16936	down
MEIS1	-2.739	4.44578	-8.15436	3.16777e-07	4.41183e-05	7.00004	down
SCNN1B	-2.74407	3.8238	-5.89552	1.88779e-05	0.000695206	2.94408	down
SFTA2	-2.7736	2.34486	-6.64053	4.54314e-06	0.000271287	4.36216	down
IL1RN	-2.84405	7.16225	-7.12697	1.86711e-06	0.000151186	5.24558	down
FUT6	-2.84746	3.66933	-7.98022	4.2376e-07	5.43624e-05	6.71317	down
EREG	-2.85986	2.47465	-7.039	2.18762e-06	0.000163184	5.08835	down
TMPRSS11E	-2.86008	8.65022	-5.17103	8.08736e-05	0.00194864	1.49508	down
IGFBP6	-2.86485	6.35516	-4.77293	0.000184672	0.00352842	0.674212	down
CD1A	-2.88797	2.26713	-7.93149	4.60029e-07	5.7746e-05	6.63214	down
LOC80154	-2.89471	4.62743	-6.85656	3.04876e-06	0.000208628	4.75869	down
BLNK	-2.90343	6.50467	-6.05628	1.37948e-05	0.00055151	3.25657	down
DUSP5	-2.94529	5.79419	-5.37417	5.34303e-05	0.0014372	1.90772	down
MAB21L3	-2.95373	2.7041	-4.65697	0.000235596	0.00416719	0.432497	down
CYP2J2	-2.97498	3.94398	-7.7211	6.58103e-07	7.45893e-05	6.27845	down
PHLDA1	-2.99166	4.59381	-7.88689	4.96069e-07	6.06398e-05	6.55769	down
PPP1R3C	-3.02388	3.97536	-9.8756	2.17541e-08	7.15372e-06	9.61776	down
CYSRT1	-3.04804	7.3744	-6.1683	1.11091e-05	0.000472288	3.47223	down
SERPINB1	-3.07315	6.9466	-7.19243	1.66058e-06	0.000138469	5.36188	down
KLK8	-3.11111	4.21456	-4.58084	0.000276629	0.00467008	0.273263	down
P2RY2	-3.11342	3.23455	-9.17367	6.22008e-08	1.51277e-05	8.5965	down
LY6D	-3.12229	9.51099	-5.44245	4.6534e-05	0.00130901	2.04534	down
KRT31	-3.13612	2.79614	-8.09713	3.48413e-07	4.67515e-05	6.90624	down
CXCL10	-3.17733	2.95114	-4.64703	0.000240579	0.00423289	0.41173	down
MUC1	-3.18546	3.98837	-4.89012	0.000144572	0.00294042	0.917391	down
FUT3	-3.2381	4.65066	-7.96678	4.33451e-07	5.53018e-05	6.69087	down
MAMDC2	-3.33433	4.51943	-4.66996	0.000229242	0.00409513	0.459621	down
AQP3	-3.339	8.88594	-5.50254	4.12242e-05	0.00119636	2.16601	down
GGTA1P	-3.35241	5.17663	-9.32885	4.90752e-08	1.30797e-05	8.82759	down
EPB41L3	-3.37022	4.04361	-5.05514	0.000102665	0.00231809	1.25771	down
ATP6V0A4	-3.39143	3.03291	-4.69435	0.000217775	0.00395282	0.51054	down
HLA-DQB2	-3.42087	3.88132	-6.42535	6.80244e-06	0.000347534	3.96055	down
SDR9C7	-3.44264	2.5491	-6.40119	7.12069e-06	0.000358815	3.91504	down
GYS2	-3.46178	2.09113	-6.19077	1.0639e-05	0.000460852	3.51529	down
FAM83A	-3.48303	3.87263	-8.56682	1.61462e-07	2.89466e-05	7.66283	down
ECM1	-3.53265	8.5748	-5.06584	0.000100422	0.00227858	1.27968	down
LYPD5	-3.54001	3.18697	-7.12377	1.87784e-06	0.000151186	5.2399	down
MYZAP	-3.55376	4.88166	-5.70337	2.75884e-05	0.000904683	2.56609	down
FGFBP1	-3.57714	7.63629	-5.66233	2.99355e-05	0.000952225	2.48475	down
ALOX12	-3.61141	7.08715	-7.65902	7.32258e-07	8.06451e-05	6.17288	down
TGM1	-3.64125	8.07325	-15.0493	3.7854e-11	1.10477e-07	15.5616	down
SLC7A5	-3.64508	5.8832	-7.09437	1.97975e-06	0.000155633	5.18746	down
PADI1	-3.64758	3.40035	-7.22445	1.5684e-06	0.000132678	5.41852	down
SPRR2B	-3.67342	11.0399	-4.2301	0.000583044	0.00797547	-0.464557	down
DUOX2	-3.74932	4.915	-4.88052	0.000147493	0.00298515	0.897514	down
SLC24A3	-3.75733	4.29413	-6.97489	2.457e-06	0.000176511	4.97305	down
PAX9	-3.8539	3.7592	-6.049	1.39912e-05	0.00055745	3.24249	down
DHRS9	-3.91887	4.28483	-7.39591	1.15781e-06	0.000110336	5.71939	down
DEFB1	-3.94731	4.62315	-4.63726	0.000245583	0.00429182	0.391311	down
CD177	-3.97892	4.27524	-4.24095	0.00056968	0.00783788	-0.441656	down
VAV3	-3.99599	3.83351	-9.91781	2.04576e-08	6.82348e-06	9.67724	down
ERO1L	-4.00773	6.76262	-8.57544	1.59239e-07	2.89466e-05	7.67643	down
CXCR2	-4.05107	4.39768	-8.75602	1.19362e-07	2.38193e-05	7.95913	down
HCG22	-4.08061	2.9799	-9.40658	4.36271e-08	1.20402e-05	8.94218	down
CRNN	-4.12282	9.62157	-4.09096	0.000785449	0.00981727	-0.758543	down
RAET1E	-4.14775	4.5613	-5.52675	3.92649e-05	0.00115026	2.21451	down
NDUFA4L2	-4.20203	4.98656	-10.7102	6.67965e-09	3.36355e-06	10.7552	down
TPPP3	-4.20846	3.45128	-10.2223	1.32053e-08	4.99888e-06	10.1001	down
CDA	-4.21528	6.12945	-6.11921	1.22122e-05	0.000503227	3.37794	down
IFI27	-4.22558	6.36895	-8.10754	3.4242e-07	4.67501e-05	6.92334	down
MXD1	-4.31488	5.70072	-8.78852	1.13375e-07	2.3018e-05	8.00955	down
C10orf99	-4.34611	7.04196	-5.79939	2.281e-05	0.000791334	2.75558	down
KRT78	-4.39273	6.8809	-5.88885	1.91264e-05	0.000700257	2.93104	down
FAM46B	-4.40843	5.71754	-8.27241	2.60641e-07	3.9516e-05	7.19211	down
CAPN14	-4.45122	4.08787	-6.09133	1.2889e-05	0.000527026	3.32422	down
APOBEC3A	-4.50643	4.4663	-5.73515	2.59016e-05	0.000865167	2.62895	down
STK39	-4.56524	4.56962	-10.3188	1.15181e-08	4.88955e-06	10.2318	down
ENDOU	-4.75958	5.29906	-6.54419	5.43886e-06	0.000304023	4.18316	down
CEACAM7	-4.82417	3.10485	-6.57164	5.16635e-06	0.000294685	4.2343	down
HS3ST3A1	-4.92783	3.34548	-23.2286	3.68692e-14	5.93899e-10	21.299	down
IL36A	-5.14813	3.38456	-11.1279	3.79586e-09	2.39529e-06	11.2953	down
SPRR2C	-5.58215	6.21789	-4.44528	0.000368622	0.00571487	-0.0111802	down
SLURP1	-5.93693	5.34946	-7.77462	6.0048e-07	7.04523e-05	6.36902	down
CRISP3	-6.15409	4.10596	-5.35305	5.57708e-05	0.0014797	1.86503	down
KRT76	-6.21862	3.67102	-5.38816	5.19359e-05	0.00141	1.93596	down
DEFB4A	-6.72863	4.90962	-8.19286	2.97193e-07	4.20537e-05	7.0629	down
