# Supplementary material for: Identification of Immune Infiltration in Odontogenic Keratocyst by Integrated Bioinformatics Analysis
Source: BMC Oral Health. 2023 Jul 6;23:454. doi: 10.1186/s12903-023-03175-9 (PMC10324234; doi:10.1186/s12903-023-03175-9)
Supplement: Supplementary file 2 — Supplementary Material 2 [file 12903_2023_3175_MOESM2_ESM.xlsx]

## Sheet: Additional File 3
Supplementary Table 2. The GO pathway enrichment analysis of DEGs
	ONTOLOGY	ID	Description	GeneRatio	BgRatio	pvalue	p.adjust	qvalue	geneID	Count
GO:0045229	BP	GO:0045229	external encapsulating structure organization	44/334	396/18862	1.29e-22	4.44e-19	3.66e-19	COL11A1/VCAN/C6orf15/AEBP1/CTSK/MFAP2/COL10A1/CYP1B1/COL5A2/BGN/COL1A2/COL5A1/HTRA1/LUM/COL6A3/SPARC/SERPINH1/COL3A1/SULF1/VCAM1/COL15A1/EGFL6/FMOD/LOXL1/COL1A1/POSTN/FN1/PXDN/COL4A1/COL4A2/COL6A2/TGFBI/COL12A1/COL16A1/FBN1/SMOC2/EFEMP2/SLC2A10/FBLN2/TIMP1/PDPN/ADAMTSL4/ELF3/TGM1	44
GO:0030198	BP	GO:0030198	extracellular matrix organization	43/334	393/18862	7.48e-22	9.48e-19	7.81e-19	COL11A1/VCAN/C6orf15/AEBP1/CTSK/MFAP2/COL10A1/CYP1B1/COL5A2/BGN/COL1A2/COL5A1/HTRA1/LUM/COL6A3/SPARC/SERPINH1/COL3A1/SULF1/VCAM1/COL15A1/EGFL6/FMOD/LOXL1/COL1A1/POSTN/FN1/PXDN/COL4A1/COL4A2/COL6A2/TGFBI/COL12A1/COL16A1/FBN1/SMOC2/EFEMP2/SLC2A10/FBLN2/TIMP1/PDPN/ADAMTSL4/ELF3	43
GO:0043062	BP	GO:0043062	extracellular structure organization	43/334	394/18862	8.26e-22	9.48e-19	7.81e-19	COL11A1/VCAN/C6orf15/AEBP1/CTSK/MFAP2/COL10A1/CYP1B1/COL5A2/BGN/COL1A2/COL5A1/HTRA1/LUM/COL6A3/SPARC/SERPINH1/COL3A1/SULF1/VCAM1/COL15A1/EGFL6/FMOD/LOXL1/COL1A1/POSTN/FN1/PXDN/COL4A1/COL4A2/COL6A2/TGFBI/COL12A1/COL16A1/FBN1/SMOC2/EFEMP2/SLC2A10/FBLN2/TIMP1/PDPN/ADAMTSL4/ELF3	43
GO:0030199	BP	GO:0030199	collagen fibril organization	15/334	54/18862	1.79e-14	1.54e-11	1.27e-11	COL11A1/AEBP1/CYP1B1/COL5A2/COL1A2/COL5A1/LUM/SERPINH1/COL3A1/FMOD/LOXL1/COL1A1/PXDN/COL12A1/EFEMP2	15
GO:0043588	BP	GO:0043588	skin development	30/334	415/18862	7.48e-11	5.15e-08	4.24e-08	KRT77/AKR1C3/SOSTDC1/FLG2/FST/CTSK/COL5A2/COL1A2/COL5A1/ETV4/COL3A1/COL1A1/INHBA/FZD3/SLC2A10/PI3/KRT33A/ANXA1/ALOX15B/CNFN/PKP3/KRT15/EREG/KRT31/AQP3/ALOX12/TGM1/SPRR2B/KRT78/KRT76	30
GO:0006027	BP	GO:0006027	glycosaminoglycan catabolic process	12/334	62/18862	7.63e-10	4.37e-07	3.61e-07	OMD/VCAN/OGN/SDC2/BGN/LUM/GPC4/FMOD/GPC3/HYAL1/CHP1/PGLYRP3	12
GO:0006026	BP	GO:0006026	aminoglycan catabolic process	12/334	68/18862	2.34e-09	1.15e-06	9.48e-07	OMD/VCAN/OGN/SDC2/BGN/LUM/GPC4/FMOD/GPC3/HYAL1/CHP1/PGLYRP3	12
GO:0008544	BP	GO:0008544	epidermis development	29/334	463/18862	4.31e-09	1.86e-06	1.53e-06	KRT77/AKR1C3/SOSTDC1/FLG2/FST/CTSK/SFRP4/SLITRK6/ETV4/INHBA/HEY2/PTCH1/FZD3/PI3/CRABP2/KRT33A/FABP5/ANXA1/ALOX15B/CNFN/PKP3/KRT15/EREG/KRT31/AQP3/TGM1/SPRR2B/KRT78/KRT76	29
GO:0006024	BP	GO:0006024	glycosaminoglycan biosynthetic process	14/334	107/18862	6.27e-09	2.4e-06	1.98e-06	CHST7/OMD/VCAN/OGN/SDC2/BGN/LUM/GPC4/FMOD/GPC3/HYAL1/GCNT2/B4GALT4/HS3ST3A1	14
GO:0006023	BP	GO:0006023	aminoglycan biosynthetic process	14/334	114/18862	1.44e-08	4.61e-06	3.8e-06	CHST7/OMD/VCAN/OGN/SDC2/BGN/LUM/GPC4/FMOD/GPC3/HYAL1/GCNT2/B4GALT4/HS3ST3A1	14
GO:0001655	BP	GO:0001655	urogenital system development	23/334	320/18862	1.47e-08	4.61e-06	3.8e-06	CYP26A1/EGR1/FREM2/SULF1/COL4A1/ID3/EPHA7/SERPINF1/AKR1B1/WNT2B/FBN1/PODXL/PRKX/GLIS2/GPC3/PTCH1/EPHA4/PKD2/TIPARP/ANXA1/ALOX15B/CA2/CRIP1	23
GO:0030203	BP	GO:0030203	glycosaminoglycan metabolic process	16/334	158/18862	2.21e-08	6.35e-06	5.23e-06	CHST7/OMD/VCAN/OGN/SDC2/BGN/LUM/GPC4/FMOD/GPC3/HYAL1/GCNT2/B4GALT4/CHP1/PGLYRP3/HS3ST3A1	16
GO:0001501	BP	GO:0001501	skeletal system development	28/334	486/18862	4.82e-08	1.28e-05	1.05e-05	COL11A1/VCAN/FST/COL10A1/SFRP4/COL5A2/CDH11/BGN/COL1A2/TMEM119/LUM/DLX5/SERPINH1/COL3A1/SULF1/TWIST1/COL1A1/TGFBI/WNT2B/FBN1/SLC2A10/HYAL1/TIMP1/FGFR3/TIPARP/PITX1/MEIS1/ECM1	28
GO:0050673	BP	GO:0050673	epithelial cell proliferation	26/334	428/18862	5.2e-08	1.28e-05	1.05e-05	FST/FZD7/HTRA1/DLX5/SPARC/SULF1/VEGFC/TWIST1/SERPINF1/PRKX/GPC3/PTCH1/IGFBP4/HYAL1/PTPRM/EHF/CEACAM1/SDR16C5/EREG/SERPINB1/KLK8/ECM1/FGFBP1/TGM1/CRNN/SLURP1	26
GO:0006022	BP	GO:0006022	aminoglycan metabolic process	16/334	172/18862	7.35e-08	1.69e-05	1.39e-05	CHST7/OMD/VCAN/OGN/SDC2/BGN/LUM/GPC4/FMOD/GPC3/HYAL1/GCNT2/B4GALT4/CHP1/PGLYRP3/HS3ST3A1	16
GO:0072001	BP	GO:0072001	renal system development	20/334	288/18862	2.29e-07	4.93e-05	4.06e-05	CYP26A1/EGR1/FREM2/SULF1/COL4A1/ID3/EPHA7/SERPINF1/AKR1B1/WNT2B/FBN1/PODXL/PRKX/GLIS2/GPC3/PTCH1/EPHA4/PKD2/TIPARP/CA2	20
GO:0042476	BP	GO:0042476	odontogenesis	13/334	123/18862	2.85e-07	5.76e-05	4.75e-05	ASPN/SOSTDC1/FST/COL1A2/HTRA1/TWIST1/COL1A1/INHBA/ID3/CA2/ADM/AQP3/PAX9	13
GO:0006721	BP	GO:0006721	terpenoid metabolic process	13/334	124/18862	3.13e-07	5.99e-05	4.94e-05	CYP26A1/AKR1C3/ALDH1A1/CYP1B1/SDC2/GPC4/RARRES2/AKR1B1/GPC3/HMGCS1/CRABP2/SDR16C5/DHRS9	13
GO:0001706	BP	GO:0001706	endoderm formation	9/334	53/18862	3.43e-07	6.22e-05	5.12e-05	COL11A1/COL5A2/COL5A1/FN1/INHBA/COL4A2/COL12A1/SOX7/DUSP5	9
GO:0001523	BP	GO:0001523	retinoid metabolic process	12/334	108/18862	4.75e-07	8.05e-05	6.63e-05	CYP26A1/AKR1C3/ALDH1A1/CYP1B1/SDC2/GPC4/RARRES2/AKR1B1/GPC3/CRABP2/SDR16C5/DHRS9	12
GO:0031589	BP	GO:0031589	cell-substrate adhesion	22/334	359/18862	4.91e-07	8.05e-05	6.63e-05	FZD7/THY1/ITGBL1/COL3A1/VCAM1/EGFL6/COL1A1/POSTN/FN1/COL16A1/EDIL3/PRKX/EFEMP2/LGALS1/FERMT2/FBLN2/GCNT2/BCAM/PDPN/AGR2/RHOD/LYPD5	22
GO:0009913	BP	GO:0009913	epidermal cell differentiation	22/334	360/18862	5.15e-07	8.05e-05	6.64e-05	KRT77/AKR1C3/CTSK/SFRP4/SLITRK6/ETV4/HEY2/PTCH1/PI3/KRT33A/ANXA1/ALOX15B/CNFN/PKP3/KRT15/EREG/KRT31/AQP3/TGM1/SPRR2B/KRT78/KRT76	22
GO:0001822	BP	GO:0001822	kidney development	19/334	280/18862	6.55e-07	9.81e-05	8.08e-05	CYP26A1/EGR1/FREM2/SULF1/ID3/EPHA7/SERPINF1/AKR1B1/WNT2B/FBN1/PODXL/PRKX/GLIS2/GPC3/PTCH1/EPHA4/PKD2/TIPARP/CA2	19
GO:0007409	BP	GO:0007409	axonogenesis	25/334	460/18862	7.63e-07	0.000109418	9.02e-05	CDH11/SLITRK6/CRMP1/THY1/DLX5/FGF13/FN1/BDNF/EPHA7/NTRK2/FLRT3/MAP1B/DCLK1/PTCH1/EPHB6/FZD3/EPHA4/FYN/IRS2/ALCAM/PTPRM/SEMA6D/SPTBN2/CRABP2/VLDLR	25
GO:0001503	BP	GO:0001503	ossification	23/334	401/18862	8.53e-07	0.000113331	9.34e-05	COL11A1/CTHRC1/ASPN/OMD/VCAN/COL5A2/CDH11/COL1A2/TMEM119/DLX5/SPARC/VEGFC/TWIST1/COL1A1/ATP2B1/ID3/GPC3/PTCH1/FERMT2/FGFR3/ATP6V0A4/ECM1/SLC24A3	23
GO:0016101	BP	GO:0016101	diterpenoid metabolic process	12/334	114/18862	8.56e-07	0.000113331	9.34e-05	CYP26A1/AKR1C3/ALDH1A1/CYP1B1/SDC2/GPC4/RARRES2/AKR1B1/GPC3/CRABP2/SDR16C5/DHRS9	12
GO:0007492	BP	GO:0007492	endoderm development	10/334	76/18862	8.98e-07	0.000114452	9.44e-05	COL11A1/COL5A2/COL5A1/FN1/INHBA/COL4A2/COL12A1/SOX7/DUSP5/PAX9	10
GO:0006720	BP	GO:0006720	isoprenoid metabolic process	13/334	143/18862	1.62e-06	0.000198656	0.000163776	CYP26A1/AKR1C3/ALDH1A1/CYP1B1/SDC2/GPC4/RARRES2/AKR1B1/GPC3/HMGCS1/CRABP2/SDR16C5/DHRS9	13
GO:0043616	BP	GO:0043616	keratinocyte proliferation	8/334	48/18862	1.81e-06	0.000214787	0.000177075	FST/PTCH1/SDR16C5/EREG/KLK8/TGM1/CRNN/SLURP1	8
GO:0045785	BP	GO:0045785	positive regulation of cell adhesion	23/334	425/18862	2.29e-06	0.000263023	0.000216843	THY1/VCAM1/EGFL6/FN1/TPM1/COL16A1/EDIL3/PODXL/EFEMP2/LGALS1/FERMT2/HYAL1/GPAM/FBLN2/FYN/GCNT2/PDPN/AGR2/CD55/RHOD/ANXA1/FUT3/VAV3	23
GO:1901136	BP	GO:1901136	carbohydrate derivative catabolic process	15/334	198/18862	2.6e-06	0.000288516	0.000237859	OMD/VCAN/OGN/SDC2/BGN/LUM/GPC4/FMOD/GPC3/HYAL1/CHP1/TYMP/UPP1/PGLYRP3/CDA	15
GO:0007229	BP	GO:0007229	integrin-mediated signaling pathway	11/334	106/18862	2.83e-06	0.000304332	0.000250898	THY1/ITGBL1/COL3A1/FN1/COL16A1/FERMT2/SLC2A10/TIMP1/CEACAM1/CD177/VAV3	11
GO:0008360	BP	GO:0008360	regulation of cell shape	13/334	151/18862	2.98e-06	0.000310704	0.000256152	EPS8/FN1/TPM1/RHOBTB1/FERMT2/FYN/PDPN/PALMD/RHOD/ANXA1/CDC42EP1/SHROOM3/EPB41L3	13
GO:0071229	BP	GO:0071229	cellular response to acid chemical	9/334	69/18862	3.42e-06	0.000346431	0.000285606	COL5A2/COL1A2/COL1A1/COL4A1/NTRK2/COL16A1/FYN/PKD2/RRAGD	9
GO:0031214	BP	GO:0031214	biomineral tissue development	13/334	160/18862	5.66e-06	0.000556036	0.00045841	HEY1/ASPN/OMD/COL1A2/TMEM119/TWIST1/COL1A1/ATP2B1/HEY2/GPC3/FGFR3/ECM1/SLC24A3	13
GO:0110148	BP	GO:0110148	biomineralization	13/334	162/18862	6.48e-06	0.00061946	0.000510698	HEY1/ASPN/OMD/COL1A2/TMEM119/TWIST1/COL1A1/ATP2B1/HEY2/GPC3/FGFR3/ECM1/SLC24A3	13
GO:0051960	BP	GO:0051960	regulation of nervous system development	22/334	422/18862	6.93e-06	0.000644425	0.000531279	HEY1/SLITRK6/THY1/FGF13/VEGFC/ETV5/FN1/BDNF/EPHA7/PTPRZ1/SERPINF1/NTRK2/FLRT3/HEY2/MAP1B/FZD3/EPHA4/SEMA6D/BHLHE40/CRABP2/TYMP/KLK8	22
GO:0061448	BP	GO:0061448	connective tissue development	16/334	243/18862	7.4e-06	0.000669939	0.000552313	COL11A1/EGR1/BGN/COL5A1/LUM/SERPINH1/SULF1/COL1A1/TGFBI/WNT2B/HYAL1/TIMP1/FGFR3/PITX1/CRIP1/ECM1	16
GO:0030216	BP	GO:0030216	keratinocyte differentiation	18/334	302/18862	7.99e-06	0.00070537	0.000581524	KRT77/AKR1C3/CTSK/ETV4/PI3/KRT33A/ANXA1/ALOX15B/CNFN/PKP3/KRT15/EREG/KRT31/AQP3/TGM1/SPRR2B/KRT78/KRT76	18
GO:0010810	BP	GO:0010810	regulation of cell-substrate adhesion	15/334	218/18862	8.43e-06	0.000724933	0.000597652	FZD7/THY1/EGFL6/COL1A1/POSTN/FN1/COL16A1/EDIL3/EFEMP2/LGALS1/FERMT2/FBLN2/GCNT2/PDPN/AGR2	15
GO:0120254	BP	GO:0120254	olefinic compound metabolic process	11/334	119/18862	8.75e-06	0.000734437	0.000605488	AKR1C3/EGR1/CYP1B1/CYP4F11/GSTA1/ALOX15B/SDR16C5/ADM/CYP2J2/ALOX12/DHRS9	11
GO:0060562	BP	GO:0060562	epithelial tube morphogenesis	18/334	309/18862	1.09e-05	0.000895284	0.000738094	CTHRC1/SOSTDC1/TWIST1/COL4A1/EPHA7/WNT2B/PODXL/PRKX/PRICKLE1/GPC3/PTCH1/FZD3/EPHA4/PKD2/ADM/SHROOM3/CXCL10/ALOX12	18
GO:0035987	BP	GO:0035987	endodermal cell differentiation	7/334	44/18862	1.12e-05	0.000895284	0.000738094	COL11A1/COL5A2/COL5A1/FN1/INHBA/COL4A2/COL12A1	7
GO:0071230	BP	GO:0071230	cellular response to amino acid stimulus	8/334	61/18862	1.16e-05	0.000904629	0.000745798	COL5A2/COL1A2/COL1A1/COL4A1/NTRK2/COL16A1/FYN/RRAGD	8
GO:0007178	BP	GO:0007178	transmembrane receptor protein serine/threonine kinase signaling pathway	19/334	358/18862	2.3e-05	0.00176181	0.00145248	ASPN/SOSTDC1/FST/EGR1/SFRP4/COL1A2/HTRA1/PMEPA1/DLX5/COL3A1/SULF1/FMOD/INHBA/TGFB1I1/FBN1/GPC3/FERMT2/SLC2A10/GCNT2	19
GO:0051216	BP	GO:0051216	cartilage development	13/334	185/18862	2.69e-05	0.0020158	0.00166187	COL11A1/BGN/LUM/SERPINH1/SULF1/COL1A1/TGFBI/WNT2B/HYAL1/TIMP1/FGFR3/PITX1/ECM1	13
GO:0033273	BP	GO:0033273	response to vitamin	9/334	89/18862	2.82e-05	0.00206165	0.00169968	CYP26A1/SPARC/COL1A1/POSTN/ATP2B1/MAP1B/HMGCS1/CXCL10/AQP3	9
GO:0034754	BP	GO:0034754	cellular hormone metabolic process	11/334	136/18862	3.1e-05	0.00212955	0.00175566	CYP26A1/AKR1C3/ALDH1A1/EGR1/CYP1B1/AKR1B1/CRABP2/TIPARP/SDR16C5/ADM/DHRS9	11
GO:0018149	BP	GO:0018149	peptide cross-linking	6/334	35/18862	3.1e-05	0.00212955	0.00175566	BGN/COL3A1/FN1/PI3/ANXA1/TGM1	6
GO:0090596	BP	GO:0090596	sensory organ morphogenesis	15/334	244/18862	3.19e-05	0.00212955	0.00175566	COL11A1/CTHRC1/MFAP2/COL5A2/SLITRK6/COL5A1/THY1/DLX5/TWIST1/NTRK2/WNT2B/FBN1/FZD3/PTPRM/MEIS1	15
GO:0030282	BP	GO:0030282	bone mineralization	10/334	113/18862	3.28e-05	0.00212955	0.00175566	ASPN/OMD/COL1A2/TMEM119/TWIST1/ATP2B1/GPC3/FGFR3/ECM1/SLC24A3	10
GO:0070268	BP	GO:0070268	cornification	10/334	113/18862	3.28e-05	0.00212955	0.00175566	KRT77/PI3/KRT33A/PKP3/KRT15/KRT31/TGM1/SPRR2B/KRT78/KRT76	10
GO:0003018	BP	GO:0003018	vascular process in circulatory system	15/334	245/18862	3.34e-05	0.00212955	0.00175566	ABCG2/ATP2B1/SLC6A4/FERMT2/SLC2A10/CEACAM1/TJP3/FABP5/SLC6A9/BDKRB2/ADM/SCNN1B/P2RY2/SLC7A5/SLC24A3	15
GO:0045926	BP	GO:0045926	negative regulation of growth	15/334	245/18862	3.34e-05	0.00212955	0.00175566	PLAC8/FGF13/INHBA/EPHA7/GPC3/SLC6A4/PTCH1/HYAL1/FHL1/SEMA6D/FGFR3/ALOX15B/BDKRB1/MEIS1/CDA	15
GO:0007411	BP	GO:0007411	axon guidance	16/334	277/18862	3.73e-05	0.00221321	0.00182462	CRMP1/DLX5/BDNF/EPHA7/FLRT3/PTCH1/EPHB6/FZD3/EPHA4/FYN/IRS2/ALCAM/PTPRM/SEMA6D/SPTBN2/VLDLR	16
GO:0001704	BP	GO:0001704	formation of primary germ layer	10/334	115/18862	3.81e-05	0.00221321	0.00182462	COL11A1/COL5A2/FZD7/COL5A1/FN1/INHBA/COL4A2/COL12A1/SOX7/DUSP5	10
GO:0033559	BP	GO:0033559	unsaturated fatty acid metabolic process	10/334	115/18862	3.81e-05	0.00221321	0.00182462	AKR1C3/CYP1B1/CYP4F11/GSTA1/SCD/FABP5/ANXA1/ALOX15B/CYP2J2/ALOX12	10
GO:1903510	BP	GO:1903510	mucopolysaccharide metabolic process	10/334	115/18862	3.81e-05	0.00221321	0.00182462	CHST7/OMD/VCAN/OGN/BGN/LUM/FMOD/HYAL1/B4GALT4/CHP1	10
GO:0097485	BP	GO:0097485	neuron projection guidance	16/334	278/18862	3.89e-05	0.00221321	0.00182462	CRMP1/DLX5/BDNF/EPHA7/FLRT3/PTCH1/EPHB6/FZD3/EPHA4/FYN/IRS2/ALCAM/PTPRM/SEMA6D/SPTBN2/VLDLR	16
GO:0007584	BP	GO:0007584	response to nutrient	12/334	165/18862	3.92e-05	0.00221321	0.00182462	CYP26A1/AKR1C3/SPARC/VCAM1/COL1A1/POSTN/ATP2B1/MAP1B/SLC6A4/HMGCS1/CXCL10/AQP3	12
GO:0048608	BP	GO:0048608	reproductive structure development	20/334	405/18862	3.92e-05	0.00221321	0.00182462	HEY1/AKR1C3/FST/HTRA1/SULF1/INHBA/SERPINF1/HEY2/WNT2B/PTCH1/PKD2/HMGCS1/TIPARP/ANXA1/ALOX15B/ADM/FOSL1/CRIP1/EREG/TPPP3	20
GO:0016331	BP	GO:0016331	morphogenesis of embryonic epithelium	11/334	140/18862	4.05e-05	0.00224686	0.00185236	CTHRC1/SULF1/VEGFC/TWIST1/TGFB1I1/WNT2B/PRICKLE1/PTCH1/FZD3/ADM/SHROOM3	11
GO:0050678	BP	GO:0050678	regulation of epithelial cell proliferation	19/334	374/18862	4.18e-05	0.00228415	0.00188311	FZD7/HTRA1/DLX5/SPARC/SULF1/VEGFC/TWIST1/SERPINF1/GPC3/PTCH1/HYAL1/PTPRM/CEACAM1/EREG/ECM1/FGFBP1/TGM1/CRNN/SLURP1	19
GO:0042340	BP	GO:0042340	keratan sulfate catabolic process	4/334	12/18862	4.27e-05	0.00229703	0.00189373	OMD/OGN/LUM/FMOD	4
GO:0061458	BP	GO:0061458	reproductive system development	20/334	408/18862	4.35e-05	0.00230143	0.00189736	HEY1/AKR1C3/FST/HTRA1/SULF1/INHBA/SERPINF1/HEY2/WNT2B/PTCH1/PKD2/HMGCS1/TIPARP/ANXA1/ALOX15B/ADM/FOSL1/CRIP1/EREG/TPPP3	20
GO:0071560	BP	GO:0071560	cellular response to transforming growth factor beta stimulus	15/334	251/18862	4.41e-05	0.00230143	0.00189736	ASPN/COL1A2/HTRA1/PMEPA1/COL3A1/FMOD/COL1A1/POSTN/COL4A2/TGFB1I1/FBN1/FERMT2/SLC2A10/FYN/GCNT2	15
GO:0001101	BP	GO:0001101	response to acid chemical	10/334	119/18862	5.12e-05	0.00262741	0.0021661	COL5A2/COL1A2/COL1A1/COL4A1/NTRK2/AKR1B1/COL16A1/FYN/PKD2/RRAGD	10
GO:0050767	BP	GO:0050767	regulation of neurogenesis	18/334	348/18862	5.27e-05	0.00266929	0.00220063	HEY1/THY1/FGF13/VEGFC/ETV5/FN1/BDNF/EPHA7/PTPRZ1/SERPINF1/NTRK2/HEY2/MAP1B/FZD3/EPHA4/SEMA6D/BHLHE40/CRABP2	18
GO:0044273	BP	GO:0044273	sulfur compound catabolic process	7/334	56/18862	5.65e-05	0.00281525	0.00232096	OMD/VCAN/OGN/BGN/LUM/FMOD/HYAL1	7
GO:0071559	BP	GO:0071559	response to transforming growth factor beta	15/334	257/18862	5.78e-05	0.00284036	0.00234166	ASPN/COL1A2/HTRA1/PMEPA1/COL3A1/FMOD/COL1A1/POSTN/COL4A2/TGFB1I1/FBN1/FERMT2/SLC2A10/FYN/GCNT2	15
GO:0072176	BP	GO:0072176	nephric duct development	4/334	13/18862	6.09e-05	0.00294913	0.00243133	EPHA7/GPC3/EPHA4/PKD2	4
GO:0034329	BP	GO:0034329	cell junction assembly	20/334	425/18862	7.64e-05	0.00365317	0.00301176	CDH11/SLITRK6/CLDN20/THY1/FGF13/GPC4/UGT8/FN1/BDNF/EPHA7/NTRK2/FLRT3/MAP1B/COL16A1/FERMT2/FARP1/SPTBN2/RHOD/PKP3/EPB41L3	20
GO:0030850	BP	GO:0030850	prostate gland development	6/334	41/18862	7.86e-05	0.00365398	0.00301242	SULF1/SERPINF1/PTCH1/ANXA1/ALOX15B/CRIP1	6
GO:0001654	BP	GO:0001654	eye development	18/334	359/18862	7.86e-05	0.00365398	0.00301242	MFAP2/CYP1B1/COL5A2/SLITRK6/COL5A1/FREM2/THY1/TWIST1/INHBA/COL4A1/ATP2B1/SERPINF1/NTRK2/WNT2B/FBN1/NHS/PTPRM/MEIS1	18
GO:0090287	BP	GO:0090287	regulation of cellular response to growth factor stimulus	16/334	296/18862	8.2e-05	0.00376045	0.0031002	ASPN/SOSTDC1/FST/SFRP4/HTRA1/SHISA2/PMEPA1/SULF1/VEGFC/TGFB1I1/FBN1/SMOC2/GPC3/SLC2A10/NTF3/FGFBP1	16
GO:0031960	BP	GO:0031960	response to corticosteroid	11/334	152/18862	8.56e-05	0.00385457	0.0031778	HEY1/AKR1C3/SPARC/COL1A1/ATP2B1/SERPINF1/ANXA1/ADM/FOSL1/SCNN1B/IL1RN	11
GO:0007369	BP	GO:0007369	gastrulation	12/334	179/18862	8.63e-05	0.00385457	0.0031778	COL11A1/COL5A2/FZD7/COL5A1/FN1/INHBA/COL4A2/COL12A1/GPC3/SOX7/IL1RN/DUSP5	12
GO:0150063	BP	GO:0150063	visual system development	18/334	363/18862	9.04e-05	0.00396257	0.00326684	MFAP2/CYP1B1/COL5A2/SLITRK6/COL5A1/FREM2/THY1/TWIST1/INHBA/COL4A1/ATP2B1/SERPINF1/NTRK2/WNT2B/FBN1/NHS/PTPRM/MEIS1	18
GO:0031345	BP	GO:0031345	negative regulation of cell projection organization	12/334	180/18862	9.1e-05	0.00396257	0.00326684	CRMP1/PFN2/THY1/FGF13/EPHA7/NR2F1/LGALS1/EPHA4/FYN/DPYSL3/SEMA6D/KLK8	12
GO:0045604	BP	GO:0045604	regulation of epidermal cell differentiation	7/334	62/18862	0.000109329	0.0047025	0.00387685	CTSK/SFRP4/ETV4/HEY2/PTCH1/ALOX15B/AQP3	7
GO:0048880	BP	GO:0048880	sensory system development	18/334	369/18862	0.000111171	0.0047227	0.00389351	MFAP2/CYP1B1/COL5A2/SLITRK6/COL5A1/FREM2/THY1/TWIST1/INHBA/COL4A1/ATP2B1/SERPINF1/NTRK2/WNT2B/FBN1/NHS/PTPRM/MEIS1	18
GO:0042448	BP	GO:0042448	progesterone metabolic process	4/334	15/18862	0.000112957	0.00474006	0.00390782	AKR1C3/EGR1/ADM/DHRS9	4
GO:0022604	BP	GO:0022604	regulation of cell morphogenesis	16/334	305/18862	0.000116141	0.00481496	0.00396957	SPARC/EPS8/POSTN/FN1/TPM1/RHOBTB1/FERMT2/EPHA4/FYN/PDPN/PALMD/RHOD/ANXA1/CDC42EP1/SHROOM3/EPB41L3	16
GO:0018146	BP	GO:0018146	keratan sulfate biosynthetic process	5/334	28/18862	0.000118784	0.00486589	0.00401156	OMD/OGN/LUM/FMOD/B4GALT4	5
GO:0010977	BP	GO:0010977	negative regulation of neuron projection development	10/334	132/18862	0.000122573	0.00496205	0.00409084	CRMP1/THY1/FGF13/EPHA7/NR2F1/LGALS1/EPHA4/DPYSL3/SEMA6D/KLK8	10
GO:0060325	BP	GO:0060325	face morphogenesis	5/334	29/18862	0.000141462	0.00566014	0.00466635	CRISPLD1/DLX5/COL1A1/TIPARP/PAX9	5
GO:0042445	BP	GO:0042445	hormone metabolic process	13/334	218/18862	0.000144528	0.00571632	0.00471267	CYP26A1/AKR1C3/ALDH1A1/EGR1/CTSK/CYP1B1/AKR1B1/CRABP2/TIPARP/SDR16C5/ADM/DUOX2/DHRS9	13
GO:2001212	BP	GO:2001212	regulation of vasculogenesis	4/334	16/18862	0.000148514	0.00580723	0.00478762	HEY1/HEY2/CEACAM1/ADM	4
GO:0010171	BP	GO:0010171	body morphogenesis	6/334	46/18862	0.00015197	0.0058756	0.00484398	CRISPLD1/DLX5/COL1A1/GPC3/TIPARP/PAX9	6
GO:0006029	BP	GO:0006029	proteoglycan metabolic process	8/334	87/18862	0.000154121	0.00589255	0.00485796	COL11A1/CHST7/VCAN/BGN/SULF1/EXTL2/SLC2A10/HYAL1	8
GO:0060284	BP	GO:0060284	regulation of cell development	21/334	485/18862	0.000162863	0.00615838	0.00507711	HEY1/THY1/FGF13/VEGFC/POSTN/ETV5/FN1/BDNF/EPHA7/PTPRZ1/SERPINF1/NTRK2/HEY2/MAP1B/FBN1/FZD3/FERMT2/EPHA4/SEMA6D/BHLHE40/CRABP2	21
GO:0042572	BP	GO:0042572	retinol metabolic process	6/334	47/18862	0.000171642	0.00641978	0.00529261	AKR1C3/ALDH1A1/CYP1B1/AKR1B1/SDR16C5/DHRS9	6
GO:0052547	BP	GO:0052547	regulation of peptidase activity	20/334	455/18862	0.000190847	0.00701049	0.00577961	CARD18/PCOLCE/COL6A3/FETUB/SERPINH1/FN1/WFDC5/EPHA7/SERPINF1/GPC3/PI3/EPHA4/FYN/TIMP1/SOX7/A2ML1/PRSS22/SERPINB1/ECM1/ALOX12	20
GO:0048670	BP	GO:0048670	regulation of collateral sprouting	4/334	17/18862	0.00019151	0.00701049	0.00577961	FGF13/BDNF/EPHA7/CRABP2	4
GO:0048638	BP	GO:0048638	regulation of developmental growth	16/334	319/18862	0.000194082	0.00702987	0.00579559	PLAC8/FGF13/FN1/BDNF/EPHA7/HEY2/MAP1B/SLC6A4/PTCH1/DUSP6/GPAM/AGR2/SEMA6D/CRABP2/FGFR3/MEIS1	16
GO:0045682	BP	GO:0045682	regulation of epidermis development	7/334	69/18862	0.000215793	0.00773482	0.00637677	CTSK/SFRP4/ETV4/HEY2/PTCH1/ALOX15B/AQP3	7
GO:0048592	BP	GO:0048592	eye morphogenesis	10/334	143/18862	0.00023646	0.00838822	0.00691545	MFAP2/COL5A2/COL5A1/THY1/TWIST1/NTRK2/WNT2B/FBN1/PTPRM/MEIS1	10
GO:0010975	BP	GO:0010975	regulation of neuron projection development	19/334	428/18862	0.000242982	0.00846574	0.00697935	SDC2/CRMP1/THY1/FGF13/FN1/BDNF/EPHA7/SERPINF1/NTRK2/MAP1B/NR2F1/LGALS1/EPHA4/FYN/DPYSL3/SEMA6D/CRABP2/VLDLR/KLK8	19
GO:0042493	BP	GO:0042493	response to drug	17/334	359/18862	0.000243565	0.00846574	0.00697935	VEGFC/COL1A1/INHBA/MAP1B/SLC6A4/PTCH1/FZD3/LGALS1/DUSP6/FYN/PTPRM/HMGCS1/ANXA1/FOSL1/SCNN1B/CYP2J2/VAV3	17
GO:0070167	BP	GO:0070167	regulation of biomineral tissue development	8/334	94/18862	0.000263834	0.00880691	0.00726063	HEY1/ASPN/OMD/TMEM119/TWIST1/ATP2B1/HEY2/ECM1	8
GO:0007162	BP	GO:0007162	negative regulation of cell adhesion	15/334	295/18862	0.000264307	0.00880691	0.00726063	VTCN1/EPCAM/CYP1B1/FZD7/COL1A1/POSTN/TGFBI/PODXL/LGALS1/GCNT2/CEACAM1/ANXA1/IL1RN/MUC1/ALOX12	15
GO:0042339	BP	GO:0042339	keratan sulfate metabolic process	5/334	33/18862	0.000266788	0.00880691	0.00726063	OMD/OGN/LUM/FMOD/B4GALT4	5
GO:0060323	BP	GO:0060323	head morphogenesis	5/334	33/18862	0.000266788	0.00880691	0.00726063	CRISPLD1/DLX5/COL1A1/TIPARP/PAX9	5
GO:0009612	BP	GO:0009612	response to mechanical stimulus	12/334	202/18862	0.00026788	0.00880691	0.00726063	COL11A1/SLITRK6/COL3A1/COL1A1/POSTN/MAP1B/PTCH1/FYN/PKD2/BDKRB1/FOSL1/CXCL10	12
GO:0006636	BP	GO:0006636	unsaturated fatty acid biosynthetic process	6/334	51/18862	0.000271297	0.00880691	0.00726063	AKR1C3/SCD/FABP5/ANXA1/ALOX15B/ALOX12	6
GO:0010718	BP	GO:0010718	positive regulation of epithelial to mesenchymal transition	6/334	51/18862	0.000271297	0.00880691	0.00726063	TWIST1/COL1A1/TGFB1I1/FERMT2/GCNT2/PDPN	6
GO:0110149	BP	GO:0110149	regulation of biomineralization	8/334	96/18862	0.00030484	0.00972994	0.00802159	HEY1/ASPN/OMD/TMEM119/TWIST1/ATP2B1/HEY2/ECM1	8
GO:0010811	BP	GO:0010811	positive regulation of cell-substrate adhesion	9/334	121/18862	0.000305386	0.00972994	0.00802159	THY1/EGFL6/FN1/COL16A1/EDIL3/EFEMP2/FERMT2/FBLN2/AGR2	9
GO:0006690	BP	GO:0006690	icosanoid metabolic process	9/334	123/18862	0.000344953	0.0108897	0.00897776	AKR1C3/CYP1B1/CYP4F11/GSTA1/FABP5/ANXA1/ALOX15B/CYP2J2/ALOX12	9
GO:0050770	BP	GO:0050770	regulation of axonogenesis	10/334	151/18862	0.000366302	0.0114586	0.00944675	THY1/FGF13/FN1/BDNF/EPHA7/NTRK2/MAP1B/EPHA4/SEMA6D/CRABP2	10
GO:0098742	BP	GO:0098742	cell-cell adhesion via plasma-membrane adhesion molecules	14/334	273/18862	0.000386277	0.0119746	0.00987214	HMCN1/CDH11/CLDN20/GPC4/VCAM1/FLRT3/FAT3/CADM1/ALCAM/TENM2/PTPRM/CEACAM1/IL1RN/CD177	14
GO:0035904	BP	GO:0035904	aorta development	6/334	55/18862	0.000411574	0.0126449	0.0104247	HEY1/LOXL1/HEY2/EFEMP2/PRICKLE1/PKD2	6
GO:0043651	BP	GO:0043651	linoleic acid metabolic process	4/334	21/18862	0.000455394	0.0137457	0.0113323	GSTA1/ALOX15B/CYP2J2/ALOX12	4
GO:0048745	BP	GO:0048745	smooth muscle tissue development	4/334	21/18862	0.000455394	0.0137457	0.0113323	EFEMP2/PTCH1/PKD2/TIPARP	4
GO:0043200	BP	GO:0043200	response to amino acid	8/334	102/18862	0.000460078	0.0137663	0.0113493	COL5A2/COL1A2/COL1A1/COL4A1/NTRK2/COL16A1/FYN/RRAGD	8
GO:0009100	BP	GO:0009100	glycoprotein metabolic process	18/334	421/18862	0.000549133	0.0162894	0.0134293	COL11A1/CHST7/VCAN/BGN/SULF1/GXYLT2/EXTL2/ITM2A/SLC2A10/HYAL1/GCNT2/B4GALT4/CHP1/ST6GALNAC1/FUT6/PHLDA1/MUC1/FUT3	18
GO:0072178	BP	GO:0072178	nephric duct morphogenesis	3/334	10/18862	0.000602055	0.0172889	0.0142534	EPHA7/GPC3/EPHA4	3
GO:0072203	BP	GO:0072203	cell proliferation involved in metanephros development	3/334	10/18862	0.000602055	0.0172889	0.0142534	EGR1/GPC3/PTCH1	3
GO:0097084	BP	GO:0097084	vascular associated smooth muscle cell development	3/334	10/18862	0.000602055	0.0172889	0.0142534	HEY2/EFEMP2/ADM	3
GO:0019369	BP	GO:0019369	arachidonic acid metabolic process	6/334	59/18862	0.000602928	0.0172889	0.0142534	AKR1C3/CYP1B1/CYP4F11/ALOX15B/CYP2J2/ALOX12	6
GO:0001656	BP	GO:0001656	metanephros development	7/334	82/18862	0.000625211	0.0175854	0.0144978	EGR1/ID3/AKR1B1/FBN1/GPC3/PTCH1/PKD2	7
GO:0001843	BP	GO:0001843	neural tube closure	7/334	82/18862	0.000625211	0.0175854	0.0144978	CTHRC1/TWIST1/PRICKLE1/PTCH1/FZD3/ADM/SHROOM3	7
GO:0042180	BP	GO:0042180	cellular ketone metabolic process	13/334	254/18862	0.000630402	0.0175854	0.0144978	AKR1C3/EGR1/CYP4F11/ODC1/TWIST1/AKR1B1/IRS2/CEACAM1/FABP5/ANXA1/CBR3/ADM/DHRS9	13
GO:0048640	BP	GO:0048640	negative regulation of developmental growth	8/334	107/18862	0.000633708	0.0175854	0.0144978	PLAC8/FGF13/EPHA7/SLC6A4/PTCH1/SEMA6D/FGFR3/MEIS1	8
GO:0048668	BP	GO:0048668	collateral sprouting	4/334	23/18862	0.000655222	0.017915	0.0147696	FGF13/BDNF/EPHA7/CRABP2	4
GO:0071384	BP	GO:0071384	cellular response to corticosteroid stimulus	6/334	60/18862	0.000660087	0.017915	0.0147696	HEY1/AKR1C3/ATP2B1/SERPINF1/ANXA1/SCNN1B	6
GO:0008207	BP	GO:0008207	C21-steroid hormone metabolic process	5/334	40/18862	0.000668438	0.017915	0.0147696	AKR1C3/EGR1/AKR1B1/ADM/DHRS9	5
GO:0060606	BP	GO:0060606	tube closure	7/334	83/18862	0.00067261	0.017915	0.0147696	CTHRC1/TWIST1/PRICKLE1/PTCH1/FZD3/ADM/SHROOM3	7
GO:0044272	BP	GO:0044272	sulfur compound biosynthetic process	11/334	193/18862	0.000676824	0.017915	0.0147696	CHST7/OMD/VCAN/OGN/BGN/GSTA1/LUM/FMOD/GSTM3/B4GALT4/SCD	11
GO:0060348	BP	GO:0060348	bone development	11/334	193/18862	0.000676824	0.017915	0.0147696	SFRP4/BGN/TMEM119/DLX5/SERPINH1/SULF1/TWIST1/COL1A1/FBN1/FGFR3/MEIS1	11
GO:0003158	BP	GO:0003158	endothelium development	9/334	137/18862	0.000757205	0.0198896	0.0163975	HEY1/COL15A1/HEY2/GSTM3/PDPN/CEACAM1/TJP3/CXCL10/ALOX12	9
GO:0016049	BP	GO:0016049	cell growth	19/334	470/18862	0.000763996	0.019916	0.0164192	FGF13/POSTN/FN1/INHBA/BDNF/EPHA7/FLRT3/MAP1B/DCLK1/IGFBP4/HYAL1/FHL1/ALCAM/SEMA6D/CRABP2/CEACAM1/BDKRB1/EPB41L3/CDA	19
GO:0045662	BP	GO:0045662	negative regulation of myoblast differentiation	4/334	24/18862	0.000775377	0.0200607	0.0165385	SOSTDC1/ID3/PRICKLE1/CXCL10	4
GO:0008655	BP	GO:0008655	pyrimidine-containing compound salvage	3/334	11/18862	0.000816994	0.0208243	0.017168	TYMP/UPP1/CDA	3
GO:0043097	BP	GO:0043097	pyrimidine nucleoside salvage	3/334	11/18862	0.000816994	0.0208243	0.017168	TYMP/UPP1/CDA	3
GO:0043114	BP	GO:0043114	regulation of vascular permeability	5/334	42/18862	0.000839558	0.0211648	0.0174487	FERMT2/CEACAM1/TJP3/BDKRB2/ADM	5
GO:0022407	BP	GO:0022407	regulation of cell-cell adhesion	18/334	437/18862	0.000844583	0.0211648	0.0174487	VTCN1/EPCAM/THY1/VCAM1/EPHA7/PODXL/ZDHHC2/LGALS1/GPAM/FYN/GCNT2/PDPN/CD55/CEACAM1/ANXA1/IL1RN/FUT3/ALOX12	18
GO:0048545	BP	GO:0048545	response to steroid hormone	15/334	330/18862	0.000849005	0.0211648	0.0174487	HEY1/AKR1C3/PMEPA1/SPARC/NR3C2/COL1A1/ATP2B1/SERPINF1/GPAM/ANXA1/CA2/ADM/FOSL1/SCNN1B/IL1RN	15
GO:0007160	BP	GO:0007160	cell-matrix adhesion	12/334	230/18862	0.000854956	0.0211648	0.0174487	THY1/ITGBL1/COL3A1/VCAM1/POSTN/FN1/COL16A1/EFEMP2/FERMT2/BCAM/RHOD/LYPD5	12
GO:0051962	BP	GO:0051962	positive regulation of nervous system development	13/334	263/18862	0.00087001	0.0213836	0.0176292	SLITRK6/VEGFC/ETV5/FN1/BDNF/PTPRZ1/SERPINF1/NTRK2/FLRT3/MAP1B/FZD3/EPHA4/CRABP2	13
GO:0009991	BP	GO:0009991	response to extracellular stimulus	19/334	477/18862	0.000909977	0.0222073	0.0183082	CYP26A1/AKR1C3/NUAK1/SPARC/VCAM1/COL1A1/POSTN/RARRES2/ATP2B1/WNT2B/MAP1B/SLC6A4/HMGCS1/UPP1/RRAGD/ADM/FOSL1/CXCL10/AQP3	19
GO:0060070	BP	GO:0060070	canonical Wnt signaling pathway	15/334	333/18862	0.000930165	0.022533	0.0185767	CTHRC1/SOSTDC1/EGR1/SFRP4/AMER2/FZD7/DLX5/COL1A1/WNT2B/PRICKLE1/GPC3/FZD3/IGFBP4/SOX7/IGFBP6	15
GO:2000404	BP	GO:2000404	regulation of T cell migration	5/334	43/18862	0.000936419	0.022533	0.0185767	CD200/CXCL10/ECM1/C10orf99/STK39	5
GO:0014020	BP	GO:0014020	primary neural tube formation	7/334	88/18862	0.000954029	0.0227973	0.0187946	CTHRC1/TWIST1/PRICKLE1/PTCH1/FZD3/ADM/SHROOM3	7
GO:0035725	BP	GO:0035725	sodium ion transmembrane transport	10/334	171/18862	0.000966781	0.0229427	0.0189145	ATP12A/FXYD6/FGF13/SLC6A4/PKD2/CHP1/SLC6A9/SCNN1B/SLC24A3/STK39	10
GO:0044344	BP	GO:0044344	cellular response to fibroblast growth factor stimulus	9/334	142/18862	0.000977657	0.0229674	0.0189348	SHISA2/SULF1/COL1A1/POSTN/FLRT3/SMOC2/HYAL1/FGFR3/FGFBP1	9
GO:0007179	BP	GO:0007179	transforming growth factor beta receptor signaling pathway	11/334	202/18862	0.000984251	0.0229674	0.0189348	ASPN/COL1A2/HTRA1/PMEPA1/COL3A1/FMOD/TGFB1I1/FBN1/FERMT2/SLC2A10/GCNT2	11
GO:0045765	BP	GO:0045765	regulation of angiogenesis	15/334	335/18862	0.000987843	0.0229674	0.0189348	THBS2/CYP1B1/SPARC/SULF1/VEGFC/TWIST1/COL4A2/SERPINF1/SMOC2/HYAL1/PTPRM/CEACAM1/ADM/CXCL10/ECM1	15
GO:0097306	BP	GO:0097306	cellular response to alcohol	7/334	89/18862	0.00102005	0.0235569	0.0194209	AKR1C3/PTGFR/INHBA/ATP2B1/PTCH1/HMGCS1/SCNN1B	7
GO:0060324	BP	GO:0060324	face development	5/334	44/18862	0.00104135	0.0238885	0.0196942	CRISPLD1/DLX5/COL1A1/TIPARP/PAX9	5
GO:0007416	BP	GO:0007416	synapse assembly	10/334	173/18862	0.00105627	0.0240172	0.0198004	SLITRK6/FGF13/GPC4/BDNF/EPHA7/NTRK2/FLRT3/MAP1B/FARP1/SPTBN2	10
GO:0021952	BP	GO:0021952	central nervous system projection neuron axonogenesis	4/334	26/18862	0.00106092	0.0240172	0.0198004	CDH11/DCLK1/EPHB6/EPHA4	4
GO:0038063	BP	GO:0038063	collagen-activated tyrosine kinase receptor signaling pathway	3/334	12/18862	0.00107508	0.024115	0.019881	COL1A1/COL4A1/COL4A2	3
GO:0014074	BP	GO:0014074	response to purine-containing compound	9/334	144/18862	0.00107926	0.024115	0.019881	SPARC/COL1A1/SLC6A4/KCNE1/PKD2/HMGCS1/FOSL1/P2RY2/DUOX2	9
GO:0060349	BP	GO:0060349	bone morphogenesis	7/334	90/18862	0.00108961	0.0241892	0.0199422	SFRP4/TMEM119/DLX5/SERPINH1/TWIST1/COL1A1/FGFR3	7
GO:0030510	BP	GO:0030510	regulation of BMP signaling pathway	7/334	91/18862	0.00116283	0.0256494	0.021146	SOSTDC1/FST/SFRP4/HTRA1/SULF1/FBN1/GPC3	7
GO:1901342	BP	GO:1901342	regulation of vasculature development	15/334	341/18862	0.00117935	0.025848	0.0213097	THBS2/CYP1B1/SPARC/SULF1/VEGFC/TWIST1/COL4A2/SERPINF1/SMOC2/HYAL1/PTPRM/CEACAM1/ADM/CXCL10/ECM1	15
GO:0034764	BP	GO:0034764	positive regulation of transmembrane transport	11/334	207/18862	0.00119981	0.0259352	0.0213816	THY1/GPC3/KCNE1/PKD2/IRS2/CHP1/SLC6A9/BDKRB1/CA2/CXCL10/STK39	11
GO:0034767	BP	GO:0034767	positive regulation of ion transmembrane transport	11/334	207/18862	0.00119981	0.0259352	0.0213816	THY1/GPC3/KCNE1/PKD2/IRS2/CHP1/SLC6A9/BDKRB1/CA2/CXCL10/STK39	11
GO:0031667	BP	GO:0031667	response to nutrient levels	18/334	451/18862	0.00120594	0.0259352	0.0213816	CYP26A1/AKR1C3/NUAK1/SPARC/VCAM1/COL1A1/POSTN/RARRES2/ATP2B1/WNT2B/MAP1B/SLC6A4/HMGCS1/UPP1/RRAGD/ADM/CXCL10/AQP3	18
GO:0034110	BP	GO:0034110	regulation of homotypic cell-cell adhesion	4/334	27/18862	0.00122821	0.026088	0.0215076	LGALS1/PDPN/CEACAM1/ALOX12	4
GO:0045606	BP	GO:0045606	positive regulation of epidermal cell differentiation	4/334	27/18862	0.00122821	0.026088	0.0215076	SFRP4/ETV4/PTCH1/ALOX15B	4
GO:0043433	BP	GO:0043433	negative regulation of DNA-binding transcription factor activity	10/334	177/18862	0.00125563	0.0265068	0.0218528	CD200/SFRP4/CYP1B1/TWIST1/ID3/GLIS2/PTCH1/PKD2/CHP1/BHLHE40	10
GO:0034766	BP	GO:0034766	negative regulation of ion transmembrane transport	8/334	119/18862	0.00127052	0.0266577	0.0219772	TWIST1/KCNE1/PKD2/IRS2/FABP5/SLC6A9/PPIF/STK39	8
GO:0071774	BP	GO:0071774	response to fibroblast growth factor	9/334	148/18862	0.0013081	0.0272798	0.0224901	SHISA2/SULF1/COL1A1/POSTN/FLRT3/SMOC2/HYAL1/FGFR3/FGFBP1	9
GO:0043010	BP	GO:0043010	camera-type eye development	14/334	310/18862	0.0013312	0.0274402	0.0226223	CYP1B1/SLITRK6/THY1/TWIST1/INHBA/COL4A1/ATP2B1/SERPINF1/NTRK2/WNT2B/FBN1/NHS/PTPRM/MEIS1	14
GO:0090066	BP	GO:0090066	regulation of anatomical structure size	19/334	493/18862	0.00133601	0.0274402	0.0226223	PFN2/FGF13/EPS8/FN1/BDNF/ATP2B1/EPHA7/MAP1B/SLC6A4/ARHGAP28/SEMA6D/SPTBN2/CRABP2/BDKRB2/CDC42EP1/ADM/SCNN1B/P2RY2/VAV3	19
GO:0034763	BP	GO:0034763	negative regulation of transmembrane transport	8/334	120/18862	0.00134077	0.0274402	0.0226223	TWIST1/KCNE1/PKD2/IRS2/FABP5/SLC6A9/PPIF/STK39	8
GO:0050890	BP	GO:0050890	cognition	13/334	276/18862	0.00134769	0.0274402	0.0226223	FGF13/BDNF/PTPRZ1/SERPINF1/NTRK2/SLC6A4/FYN/NTF3/VLDLR/CBR3/FOSL1/TMPRSS11E/KLK8	13
GO:0009101	BP	GO:0009101	glycoprotein biosynthetic process	15/334	347/18862	0.00140123	0.0279455	0.0230389	CHST7/VCAN/BGN/GXYLT2/EXTL2/ITM2A/SLC2A10/GCNT2/B4GALT4/CHP1/ST6GALNAC1/FUT6/PHLDA1/MUC1/FUT3	15
GO:0061097	BP	GO:0061097	regulation of protein tyrosine kinase activity	7/334	94/18862	0.00140588	0.0279455	0.0230389	THY1/BDNF/NTRK2/EPHA4/FYN/GPRC5A/EREG	7
GO:0007157	BP	GO:0007157	heterophilic cell-cell adhesion via plasma membrane cell adhesion molecules	5/334	47/18862	0.00140864	0.0279455	0.0230389	HMCN1/VCAM1/CADM1/ALCAM/TENM2	5
GO:0001958	BP	GO:0001958	endochondral ossification	4/334	28/18862	0.00141311	0.0279455	0.0230389	TMEM119/DLX5/COL1A1/FGFR3	4
GO:0036075	BP	GO:0036075	replacement ossification	4/334	28/18862	0.00141311	0.0279455	0.0230389	TMEM119/DLX5/COL1A1/FGFR3	4
GO:0060840	BP	GO:0060840	artery development	7/334	95/18862	0.00149514	0.0293987	0.024237	HEY1/LOXL1/HEY2/EFEMP2/PRICKLE1/SLC2A10/PKD2	7
GO:0001841	BP	GO:0001841	neural tube formation	7/334	96/18862	0.00158876	0.0308866	0.0254636	CTHRC1/TWIST1/PRICKLE1/PTCH1/FZD3/ADM/SHROOM3	7
GO:1901890	BP	GO:1901890	positive regulation of cell junction assembly	7/334	96/18862	0.00158876	0.0308866	0.0254636	SLITRK6/THY1/BDNF/NTRK2/FLRT3/COL16A1/FERMT2	7
GO:0002063	BP	GO:0002063	chondrocyte development	4/334	29/18862	0.00161658	0.0312508	0.0257639	COL11A1/SERPINH1/SULF1/ECM1	4
GO:0030509	BP	GO:0030509	BMP signaling pathway	9/334	154/18862	0.00172322	0.0323382	0.0266604	SOSTDC1/FST/EGR1/SFRP4/HTRA1/DLX5/SULF1/FBN1/GPC3	9
GO:0033627	BP	GO:0033627	cell adhesion mediated by integrin	6/334	72/18862	0.00172575	0.0323382	0.0266604	CYP1B1/ITGBL1/COL16A1/FBN1/PODXL/MUC1	6
GO:0003188	BP	GO:0003188	heart valve formation	3/334	14/18862	0.00173263	0.0323382	0.0266604	HEY1/TWIST1/HEY2	3
GO:0030207	BP	GO:0030207	chondroitin sulfate catabolic process	3/334	14/18862	0.00173263	0.0323382	0.0266604	VCAN/BGN/HYAL1	3
GO:0035358	BP	GO:0035358	regulation of peroxisome proliferator activated receptor signaling pathway	3/334	14/18862	0.00173263	0.0323382	0.0266604	TWIST1/FABP5/ALOX15B	3
GO:1905208	BP	GO:1905208	negative regulation of cardiocyte differentiation	3/334	14/18862	0.00173263	0.0323382	0.0266604	FZD7/HEY2/PRICKLE1	3
GO:0072175	BP	GO:0072175	epithelial tube formation	8/334	125/18862	0.00173971	0.0323382	0.0266604	CTHRC1/TWIST1/PODXL/PRICKLE1/PTCH1/FZD3/ADM/SHROOM3	8
GO:0050769	BP	GO:0050769	positive regulation of neurogenesis	11/334	217/18862	0.00174801	0.0323382	0.0266604	VEGFC/ETV5/FN1/BDNF/PTPRZ1/SERPINF1/NTRK2/MAP1B/FZD3/EPHA4/CRABP2	11
GO:0090092	BP	GO:0090092	regulation of transmembrane receptor protein serine/threonine kinase signaling pathway	12/334	251/18862	0.00180146	0.0331488	0.0273286	ASPN/SOSTDC1/FST/SFRP4/HTRA1/PMEPA1/SULF1/INHBA/TGFB1I1/FBN1/GPC3/SLC2A10	12
GO:0060674	BP	GO:0060674	placenta blood vessel development	4/334	30/18862	0.00183954	0.0334913	0.027611	HEY1/HEY2/PKD2/FOSL1	4
GO:0070168	BP	GO:0070168	negative regulation of biomineral tissue development	4/334	30/18862	0.00183954	0.0334913	0.027611	HEY1/ASPN/HEY2/ECM1	4
GO:0030856	BP	GO:0030856	regulation of epithelial cell differentiation	9/334	156/18862	0.00188293	0.0341009	0.0281136	CTSK/SFRP4/ETV4/HEY2/PRKX/PTCH1/CEACAM1/ALOX15B/AQP3	9
GO:0060828	BP	GO:0060828	regulation of canonical Wnt signaling pathway	13/334	287/18862	0.00190639	0.034345	0.0283148	CTHRC1/SOSTDC1/EGR1/SFRP4/AMER2/FZD7/DLX5/COL1A1/PRICKLE1/GPC3/IGFBP4/SOX7/IGFBP6	13
GO:0014066	BP	GO:0014066	regulation of phosphatidylinositol 3-kinase signaling	8/334	127/18862	0.00192335	0.03447	0.0284179	TWIST1/FN1/NTRK2/FYN/IRS2/NTF3/CEACAM1/CRNN	8
GO:0030168	BP	GO:0030168	platelet activation	9/334	157/18862	0.00196711	0.0350716	0.0289138	COL1A2/COL3A1/COL1A1/FN1/FYN/PDPN/CEACAM1/ALOX12/VAV3	9
GO:0001667	BP	GO:0001667	ameboidal-type cell migration	18/334	473/18862	0.00203655	0.0361225	0.0297803	CYP1B1/PFN2/SPARC/VEGFC/TWIST1/FN1/SERPINF1/SMOC2/PRKX/GPC3/HYAL1/TIMP1/PTPRM/SEMA6D/CEACAM1/ANXA1/FGFBP1/ALOX12	18
GO:0110150	BP	GO:0110150	negative regulation of biomineralization	4/334	31/18862	0.00208294	0.036233	0.0298714	HEY1/ASPN/HEY2/ECM1	4
GO:0048588	BP	GO:0048588	developmental cell growth	11/334	222/18862	0.00209045	0.036233	0.0298714	FGF13/POSTN/FN1/BDNF/EPHA7/FLRT3/MAP1B/DCLK1/ALCAM/SEMA6D/CRABP2	11
GO:0045664	BP	GO:0045664	regulation of neuron differentiation	10/334	190/18862	0.00212514	0.036233	0.0298714	HEY1/TCF4/ETV5/BDNF/HEY2/MAP1B/SLC6A4/NTF3/KCTD11/MEIS1	10
GO:0016114	BP	GO:0016114	terpenoid biosynthetic process	3/334	15/18862	0.00213755	0.036233	0.0298714	AKR1C3/HMGCS1/DHRS9	3
GO:0038065	BP	GO:0038065	collagen-activated signaling pathway	3/334	15/18862	0.00213755	0.036233	0.0298714	COL1A1/COL4A1/COL4A2	3
GO:0042574	BP	GO:0042574	retinal metabolic process	3/334	15/18862	0.00213755	0.036233	0.0298714	AKR1C3/CYP1B1/SDR16C5	3
GO:0060572	BP	GO:0060572	morphogenesis of an epithelial bud	3/334	15/18862	0.00213755	0.036233	0.0298714	SOSTDC1/SULF1/WNT2B	3
GO:0070571	BP	GO:0070571	negative regulation of neuron projection regeneration	3/334	15/18862	0.00213755	0.036233	0.0298714	THY1/EPHA4/KLK8	3
GO:2001044	BP	GO:2001044	regulation of integrin-mediated signaling pathway	3/334	15/18862	0.00213755	0.036233	0.0298714	SLC2A10/TIMP1/CD177	3
GO:0010466	BP	GO:0010466	negative regulation of peptidase activity	12/334	257/18862	0.00219206	0.0369749	0.030483	CARD18/COL6A3/FETUB/SERPINH1/WFDC5/SERPINF1/GPC3/PI3/TIMP1/A2ML1/SERPINB1/ECM1	12
GO:0060350	BP	GO:0060350	endochondral bone morphogenesis	5/334	52/18862	0.00222105	0.0371995	0.0306681	TMEM119/DLX5/SERPINH1/COL1A1/FGFR3	5
GO:0046683	BP	GO:0046683	response to organophosphorus	8/334	130/18862	0.00222711	0.0371995	0.0306681	SPARC/COL1A1/SLC6A4/KCNE1/PKD2/FOSL1/P2RY2/DUOX2	8
GO:0050680	BP	GO:0050680	negative regulation of epithelial cell proliferation	9/334	160/18862	0.0022378	0.0371995	0.0306681	SPARC/SULF1/SERPINF1/GPC3/PTCH1/PTPRM/CEACAM1/EREG/SLURP1	9
GO:0019216	BP	GO:0019216	regulation of lipid metabolic process	16/334	402/18862	0.00228299	0.0376587	0.0310467	AKR1C3/EGR1/RGL1/TWIST1/RARRES2/GPAM/IRS2/CHP1/HMGCS1/SCD/CEACAM1/FGFR3/FABP5/ANXA1/ADM/VAV3	16
GO:0030111	BP	GO:0030111	regulation of Wnt signaling pathway	15/334	365/18862	0.00228732	0.0376587	0.0310467	CTHRC1/SOSTDC1/EGR1/SFRP4/AMER2/FZD7/SHISA2/DLX5/SULF1/COL1A1/PRICKLE1/GPC3/IGFBP4/SOX7/IGFBP6	15
GO:0031424	BP	GO:0031424	keratinization	11/334	225/18862	0.00232082	0.0378481	0.0312029	KRT77/PI3/KRT33A/CNFN/PKP3/KRT15/KRT31/TGM1/SPRR2B/KRT78/KRT76	11
GO:0060560	BP	GO:0060560	developmental growth involved in morphogenesis	11/334	225/18862	0.00232082	0.0378481	0.0312029	FGF13/POSTN/FN1/BDNF/EPHA7/FLRT3/MAP1B/DCLK1/ALCAM/SEMA6D/CRABP2	11
GO:0045684	BP	GO:0045684	positive regulation of epidermis development	4/334	32/18862	0.00234769	0.0380657	0.0313823	SFRP4/ETV4/PTCH1/ALOX15B	4
GO:0030336	BP	GO:0030336	negative regulation of cell migration	14/334	330/18862	0.00237547	0.0380657	0.0313823	CD200/CYP1B1/PFN2/THY1/COL3A1/SULF1/SERPINF1/TPM1/TIMP1/DPYSL3/PTPRM/SEMA6D/ALOX15B/SLURP1	14
GO:0002062	BP	GO:0002062	chondrocyte differentiation	7/334	103/18862	0.00237842	0.0380657	0.0313823	COL11A1/SERPINH1/SULF1/TGFBI/WNT2B/FGFR3/ECM1	7
GO:0032526	BP	GO:0032526	response to retinoic acid	7/334	103/18862	0.00237842	0.0380657	0.0313823	CYP26A1/FZD7/COL1A1/SERPINF1/SLC6A4/PTCH1/AQP3	7
GO:0048678	BP	GO:0048678	response to axon injury	6/334	77/18862	0.00243314	0.0387612	0.0319557	FLRT3/MAP1B/LGALS1/EPHA4/DPYSL3/KLK8	6
GO:1905475	BP	GO:1905475	regulation of protein localization to membrane	10/334	194/18862	0.00247342	0.0392214	0.032335	MRAP2/GPC4/LRRC15/ZDHHC2/GPC3/KCNE1/FYN/ARHGEF16/AGR2/CHP1	10
GO:0061387	BP	GO:0061387	regulation of extent of cell growth	7/334	104/18862	0.00251223	0.039654	0.0326917	FGF13/FN1/BDNF/EPHA7/MAP1B/SEMA6D/CRABP2	7
GO:0043174	BP	GO:0043174	nucleoside salvage	3/334	16/18862	0.00259656	0.0404426	0.0333419	TYMP/UPP1/CDA	3
GO:0046134	BP	GO:0046134	pyrimidine nucleoside biosynthetic process	3/334	16/18862	0.00259656	0.0404426	0.0333419	TYMP/UPP1/CDA	3
GO:0001570	BP	GO:0001570	vasculogenesis	6/334	78/18862	0.00259745	0.0404426	0.0333419	HEY1/NTRK2/HEY2/CEACAM1/TIPARP/ADM	6
GO:0042573	BP	GO:0042573	retinoic acid metabolic process	4/334	33/18862	0.00263471	0.040838	0.0336678	CYP26A1/AKR1C3/CRABP2/DHRS9	4
GO:0090101	BP	GO:0090101	negative regulation of transmembrane receptor protein serine/threonine kinase signaling pathway	8/334	134/18862	0.00268933	0.0414977	0.0342117	ASPN/SOSTDC1/FST/HTRA1/PMEPA1/TGFB1I1/FBN1/SLC2A10	8
GO:0051384	BP	GO:0051384	response to glucocorticoid	8/334	135/18862	0.00281583	0.0432556	0.035661	HEY1/SPARC/ATP2B1/SERPINF1/ANXA1/ADM/FOSL1/IL1RN	8
GO:0048568	BP	GO:0048568	embryonic organ development	16/334	412/18862	0.00290979	0.0437672	0.0360828	HEY1/COL11A1/CTHRC1/MFAP2/SLITRK6/DLX5/TWIST1/RARRES2/ID3/HEY2/FBN1/PTCH1/FZD3/HYAL1/PKD2/ADM	16
GO:0050808	BP	GO:0050808	synapse organization	16/334	412/18862	0.00290979	0.0437672	0.0360828	SLITRK6/SPARC/FGF13/GPC4/BDNF/COL4A1/EPHA7/NTRK2/FLRT3/MAP1B/ZDHHC2/EPHA4/FYN/FARP1/SPTBN2/KLK8	16
GO:0035137	BP	GO:0035137	hindlimb morphogenesis	4/334	34/18862	0.0029449	0.0437672	0.0360828	TWIST1/GPC3/PTCH1/PITX1	4
GO:0044319	BP	GO:0044319	wound healing, spreading of cells	4/334	34/18862	0.0029449	0.0437672	0.0360828	COL5A1/FERMT2/PDPN/CEACAM1	4
GO:0090505	BP	GO:0090505	epiboly involved in wound healing	4/334	34/18862	0.0029449	0.0437672	0.0360828	COL5A1/FERMT2/PDPN/CEACAM1	4
GO:1901661	BP	GO:1901661	quinone metabolic process	4/334	34/18862	0.0029449	0.0437672	0.0360828	AKR1C3/CYP4F11/AKR1B1/CBR3	4
GO:0007613	BP	GO:0007613	memory	7/334	107/18862	0.0029486	0.0437672	0.0360828	FGF13/BDNF/SERPINF1/SLC6A4/NTF3/VLDLR/KLK8	7
GO:0045445	BP	GO:0045445	myoblast differentiation	6/334	80/18862	0.00295089	0.0437672	0.0360828	SOSTDC1/ID3/PRICKLE1/LGALS1/PITX1/CXCL10	6
GO:0071772	BP	GO:0071772	response to BMP	9/334	167/18862	0.00298529	0.0438991	0.0361914	SOSTDC1/FST/EGR1/SFRP4/HTRA1/DLX5/SULF1/FBN1/GPC3	9
GO:0071773	BP	GO:0071773	cellular response to BMP stimulus	9/334	167/18862	0.00298529	0.0438991	0.0361914	SOSTDC1/FST/EGR1/SFRP4/HTRA1/DLX5/SULF1/FBN1/GPC3	9
GO:0097305	BP	GO:0097305	response to alcohol	11/334	233/18862	0.00303722	0.0444726	0.0366643	AKR1C3/SPARC/VCAM1/PTGFR/INHBA/ATP2B1/PTCH1/FYN/HMGCS1/FOSL1/SCNN1B	11
GO:1904062	BP	GO:1904062	regulation of cation transmembrane transport	14/334	340/18862	0.00310945	0.0449921	0.0370926	THY1/FXYD6/FGF13/TWIST1/KCNE1/FYN/PKD2/FHL1/CHP1/SLC6A9/BDKRB1/PPIF/CXCL10/STK39	14
GO:0010566	BP	GO:0010566	regulation of ketone biosynthetic process	3/334	17/18862	0.00311192	0.0449921	0.0370926	AKR1C3/EGR1/ADM	3
GO:0043116	BP	GO:0043116	negative regulation of vascular permeability	3/334	17/18862	0.00311192	0.0449921	0.0370926	FERMT2/CEACAM1/ADM	3
GO:0007611	BP	GO:0007611	learning or memory	11/334	235/18862	0.00324159	0.0464343	0.0382815	FGF13/BDNF/PTPRZ1/SERPINF1/NTRK2/SLC6A4/FYN/NTF3/VLDLR/FOSL1/KLK8	11
GO:0031668	BP	GO:0031668	cellular response to extracellular stimulus	11/334	235/18862	0.00324159	0.0464343	0.0382815	AKR1C3/NUAK1/VCAM1/COL1A1/POSTN/ATP2B1/WNT2B/UPP1/RRAGD/FOSL1/AQP3	11
GO:0021955	BP	GO:0021955	central nervous system neuron axonogenesis	4/334	35/18862	0.00327914	0.0464343	0.0382815	CDH11/DCLK1/EPHB6/EPHA4	4
GO:0040036	BP	GO:0040036	regulation of fibroblast growth factor receptor signaling pathway	4/334	35/18862	0.00327914	0.0464343	0.0382815	SHISA2/SULF1/SMOC2/FGFBP1	4
GO:0090504	BP	GO:0090504	epiboly	4/334	35/18862	0.00327914	0.0464343	0.0382815	COL5A1/FERMT2/PDPN/CEACAM1	4
GO:0043583	BP	GO:0043583	ear development	10/334	202/18862	0.00330705	0.0466376	0.0384491	COL11A1/CTHRC1/SLITRK6/FREM2/DLX5/SPARC/TWIST1/HEY2/FZD3/EPHA4	10
GO:0032410	BP	GO:0032410	negative regulation of transporter activity	6/334	82/18862	0.00333909	0.0468972	0.0386632	TWIST1/KCNE1/PKD2/SLC6A9/PPIF/STK39	6
GO:0046890	BP	GO:0046890	regulation of lipid biosynthetic process	10/334	203/18862	0.00342532	0.0477187	0.0393404	AKR1C3/EGR1/GPAM/CHP1/HMGCS1/SCD/CEACAM1/FABP5/ANXA1/ADM	10
GO:0050679	BP	GO:0050679	positive regulation of epithelial cell proliferation	10/334	203/18862	0.00342532	0.0477187	0.0393404	FZD7/HTRA1/DLX5/VEGFC/TWIST1/HYAL1/ECM1/FGFBP1/TGM1/CRNN	10
GO:0035148	BP	GO:0035148	tube formation	8/334	140/18862	0.00351948	0.0486253	0.0400878	CTHRC1/TWIST1/PODXL/PRICKLE1/PTCH1/FZD3/ADM/SHROOM3	8
GO:2000146	BP	GO:2000146	negative regulation of cell motility	14/334	345/18862	0.00354082	0.0486253	0.0400878	CD200/CYP1B1/PFN2/THY1/COL3A1/SULF1/SERPINF1/TPM1/TIMP1/DPYSL3/PTPRM/SEMA6D/ALOX15B/SLURP1	14
GO:0044706	BP	GO:0044706	multi-multicellular organism process	10/334	204/18862	0.00354692	0.0486253	0.0400878	PNOC/PTGFR/AKR1B1/COL16A1/SLC6A4/TIMP1/ADM/FOSL1/TPPP3/ENDOU	10
GO:0050807	BP	GO:0050807	regulation of synapse organization	10/334	204/18862	0.00354692	0.0486253	0.0400878	SLITRK6/SPARC/GPC4/BDNF/EPHA7/NTRK2/FLRT3/EPHA4/FYN/KLK8	10
GO:0002011	BP	GO:0002011	morphogenesis of an epithelial sheet	5/334	58/18862	0.00359287	0.0488659	0.0402862	COL5A1/FLRT3/FERMT2/PDPN/CEACAM1	5
GO:0031102	BP	GO:0031102	neuron projection regeneration	5/334	58/18862	0.00359287	0.0488659	0.0402862	THY1/MAP1B/EPHA4/ADM/KLK8	5
GO:0045861	BP	GO:0045861	negative regulation of proteolysis	14/334	346/18862	0.0036327	0.0492131	0.0405724	CARD18/COL6A3/FETUB/SERPINH1/IL1R2/WFDC5/SERPINF1/GPC3/PI3/EPHA4/TIMP1/A2ML1/SERPINB1/ECM1	14
GO:0002685	BP	GO:0002685	regulation of leukocyte migration	10/334	205/18862	0.00367192	0.0495493	0.0408497	CD200/THY1/VEGFC/RARRES2/ANXA1/BDKRB1/CXCL10/ECM1/C10orf99/STK39	10
GO:0030326	BP	GO:0030326	embryonic limb morphogenesis	7/334	112/18862	0.00380209	0.0509065	0.0419686	FREM2/DLX5/TWIST1/GPC3/PTCH1/CRABP2/PITX1	7
GO:0035113	BP	GO:0035113	embryonic appendage morphogenesis	7/334	112/18862	0.00380209	0.0509065	0.0419686	FREM2/DLX5/TWIST1/GPC3/PTCH1/CRABP2/PITX1	7
GO:0034113	BP	GO:0034113	heterotypic cell-cell adhesion	5/334	60/18862	0.0041615	0.0546935	0.0450906	CD200/THY1/VCAM1/GCNT2/IL1RN	5
GO:0061098	BP	GO:0061098	positive regulation of protein tyrosine kinase activity	5/334	60/18862	0.0041615	0.0546935	0.0450906	BDNF/NTRK2/EPHA4/FYN/EREG	5
GO:0001838	BP	GO:0001838	embryonic epithelial tube formation	7/334	114/18862	0.00419151	0.0546935	0.0450906	CTHRC1/TWIST1/PRICKLE1/PTCH1/FZD3/ADM/SHROOM3	7
GO:0045216	BP	GO:0045216	cell-cell junction organization	10/334	209/18862	0.0042073	0.0546935	0.0450906	CDH11/CLDN20/UGT8/FERMT2/CADM1/EPHA4/TJP3/PKP3/EPB41L3/CD177	10
GO:0048839	BP	GO:0048839	inner ear development	9/334	176/18862	0.00422163	0.0546935	0.0450906	COL11A1/CTHRC1/SLITRK6/FREM2/DLX5/SPARC/HEY2/FZD3/EPHA4	9
GO:2000027	BP	GO:2000027	regulation of animal organ morphogenesis	9/334	176/18862	0.00422163	0.0546935	0.0450906	CTHRC1/FZD7/SULF1/GPC4/WNT2B/PRICKLE1/GPC3/FZD3/PAX9	9
GO:0051271	BP	GO:0051271	negative regulation of cellular component movement	14/334	352/18862	0.00422571	0.0546935	0.0450906	CD200/CYP1B1/PFN2/THY1/COL3A1/SULF1/SERPINF1/TPM1/TIMP1/DPYSL3/PTPRM/SEMA6D/ALOX15B/SLURP1	14
GO:0030512	BP	GO:0030512	negative regulation of transforming growth factor beta receptor signaling pathway	6/334	86/18862	0.00422798	0.0546935	0.0450906	ASPN/HTRA1/PMEPA1/TGFB1I1/FBN1/SLC2A10	6
GO:0048013	BP	GO:0048013	ephrin receptor signaling pathway	6/334	86/18862	0.00422798	0.0546935	0.0450906	SDC2/EPHA7/EPHB6/EPHA4/FYN/VAV3	6
GO:0031290	BP	GO:0031290	retinal ganglion cell axon guidance	3/334	19/18862	0.00431996	0.0552602	0.0455578	EPHA7/ALCAM/PTPRM	3
GO:0071397	BP	GO:0071397	cellular response to cholesterol	3/334	19/18862	0.00431996	0.0552602	0.0455578	INHBA/PTCH1/HMGCS1	3
GO:0090330	BP	GO:0090330	regulation of platelet aggregation	3/334	19/18862	0.00431996	0.0552602	0.0455578	PDPN/CEACAM1/ALOX12	3
GO:0001764	BP	GO:0001764	neuron migration	8/334	145/18862	0.00435233	0.0552633	0.0455604	FGF13/COL3A1/TWIST1/NTRK2/MAP1B/DCLK1/FZD3/FYN	8
GO:0021915	BP	GO:0021915	neural tube development	8/334	145/18862	0.00435233	0.0552633	0.0455604	CTHRC1/TWIST1/PRICKLE1/PTCH1/FZD3/PKD2/ADM/SHROOM3	8
GO:0008217	BP	GO:0008217	regulation of blood pressure	9/334	177/18862	0.00438052	0.0554168	0.0456869	COL1A2/VEGFC/POSTN/RARRES2/ATP2B1/TPM1/BDKRB1/ADM/STK39	9
GO:1990748	BP	GO:1990748	cellular detoxification	7/334	115/18862	0.00439718	0.0554238	0.0456927	ABCG2/GSTA1/GPX2/PXDN/GPX8/GSTM3/DUOX2	7
GO:0030204	BP	GO:0030204	chondroitin sulfate metabolic process	4/334	38/18862	0.00443485	0.0556946	0.045916	CHST7/VCAN/BGN/HYAL1	4
GO:0150104	BP	GO:0150104	transport across blood-brain barrier	6/334	87/18862	0.00447513	0.0557932	0.0459972	ABCG2/SLC2A10/FABP5/SLC6A9/SLC7A5/SLC24A3	6
GO:1904063	BP	GO:1904063	negative regulation of cation transmembrane transport	6/334	87/18862	0.00447513	0.0557932	0.0459972	TWIST1/KCNE1/PKD2/SLC6A9/PPIF/STK39	6
GO:0030178	BP	GO:0030178	negative regulation of Wnt signaling pathway	10/334	212/18862	0.00464787	0.0577376	0.0476002	CTHRC1/SOSTDC1/EGR1/SFRP4/AMER2/SHISA2/PRICKLE1/GPC3/IGFBP4/IGFBP6	10
GO:0090090	BP	GO:0090090	negative regulation of canonical Wnt signaling pathway	9/334	179/18862	0.00471228	0.0583272	0.0480863	CTHRC1/SOSTDC1/EGR1/SFRP4/AMER2/PRICKLE1/GPC3/IGFBP4/IGFBP6	9
GO:0010232	BP	GO:0010232	vascular transport	6/334	88/18862	0.00473277	0.0583709	0.0481223	ABCG2/SLC2A10/FABP5/SLC6A9/SLC7A5/SLC24A3	6
GO:0030166	BP	GO:0030166	proteoglycan biosynthetic process	5/334	62/18862	0.00479161	0.0588095	0.048484	CHST7/VCAN/BGN/EXTL2/SLC2A10	5
GO:0048705	BP	GO:0048705	skeletal system morphogenesis	10/334	213/18862	0.00480252	0.0588095	0.048484	COL11A1/SFRP4/TMEM119/DLX5/SERPINH1/TWIST1/COL1A1/HYAL1/FGFR3/TIPARP	10
GO:0071470	BP	GO:0071470	cellular response to osmotic stress	4/334	39/18862	0.00487388	0.0594717	0.0490298	AKR1B1/PKD2/BDKRB2/STK39	4
GO:0043434	BP	GO:0043434	response to peptide hormone	16/334	435/18862	0.00490437	0.0596323	0.0491623	EGR1/SPARC/COL1A1/RARRES2/ATP2B1/MAP1B/FBN1/FYN/TIMP1/IRS2/CEACAM1/ANXA1/CA2/ADM/EREG/ATP6V0A4	16
GO:0050803	BP	GO:0050803	regulation of synapse structure or activity	10/334	214/18862	0.0049612	0.0601108	0.0495568	SLITRK6/SPARC/GPC4/BDNF/EPHA7/NTRK2/FLRT3/EPHA4/FYN/KLK8	10
GO:2000401	BP	GO:2000401	regulation of lymphocyte migration	5/334	63/18862	0.0051308	0.0619477	0.0510712	CD200/CXCL10/ECM1/C10orf99/STK39	5
GO:0045446	BP	GO:0045446	endothelial cell differentiation	7/334	119/18862	0.00529696	0.0637273	0.0525383	HEY1/COL15A1/HEY2/GSTM3/PDPN/CEACAM1/TJP3	7
GO:0060485	BP	GO:0060485	mesenchyme development	12/334	287/18862	0.00531524	0.0637273	0.0525383	HEY1/MEOX1/TWIST1/COL1A1/FN1/TGFB1I1/HEY2/FERMT2/PKD2/GCNT2/PDPN/SEMA6D	12
GO:0051281	BP	GO:0051281	positive regulation of release of sequestered calcium ion into cytosol	4/334	40/18862	0.00534115	0.0638156	0.0526111	THY1/PKD2/BDKRB1/CXCL10	4
GO:0051148	BP	GO:0051148	negative regulation of muscle cell differentiation	5/334	64/18862	0.00548665	0.0653272	0.0538573	FZD7/TMEM119/BDNF/HEY2/EREG	5
GO:0001676	BP	GO:0001676	long-chain fatty acid metabolic process	7/334	120/18862	0.00554203	0.0657591	0.0542133	AKR1C3/CYP1B1/CYP4F11/GSTA1/ALOX15B/CYP2J2/ALOX12	7
GO:0050810	BP	GO:0050810	regulation of steroid biosynthetic process	6/334	91/18862	0.00557122	0.0658783	0.0543116	AKR1C3/EGR1/GPAM/HMGCS1/SCD/ADM	6
GO:0010720	BP	GO:0010720	positive regulation of cell development	12/334	290/18862	0.00576169	0.0676085	0.0557381	VEGFC/ETV5/FN1/BDNF/PTPRZ1/SERPINF1/NTRK2/MAP1B/FZD3/FERMT2/EPHA4/CRABP2	12
GO:0035357	BP	GO:0035357	peroxisome proliferator activated receptor signaling pathway	3/334	21/18862	0.00577649	0.0676085	0.0557381	TWIST1/FABP5/ALOX15B	3
GO:0072111	BP	GO:0072111	cell proliferation involved in kidney development	3/334	21/18862	0.00577649	0.0676085	0.0557381	EGR1/GPC3/PTCH1	3
GO:0010565	BP	GO:0010565	regulation of cellular ketone metabolic process	9/334	185/18862	0.00582585	0.0678603	0.0559457	AKR1C3/EGR1/ODC1/TWIST1/IRS2/CEACAM1/FABP5/ANXA1/ADM	9
GO:0009268	BP	GO:0009268	response to pH	4/334	41/18862	0.00583745	0.0678603	0.0559457	SERPINF1/HYAL1/CHP1/CA2	4
GO:1901655	BP	GO:1901655	cellular response to ketone	6/334	92/18862	0.00587341	0.0680485	0.0561008	AKR1C3/PTGFR/ATP2B1/SERPINF1/AKR1B1/SCNN1B	6
GO:0001837	BP	GO:0001837	epithelial to mesenchymal transition	8/334	153/18862	0.00599074	0.0691749	0.0570295	HEY1/TWIST1/COL1A1/TGFB1I1/HEY2/FERMT2/GCNT2/PDPN	8
GO:0097237	BP	GO:0097237	cellular response to toxic substance	7/334	122/18862	0.00605754	0.0697124	0.0574726	ABCG2/GSTA1/GPX2/PXDN/GPX8/GSTM3/DUOX2	7
GO:0001558	BP	GO:0001558	regulation of cell growth	15/334	406/18862	0.00610399	0.0700127	0.0577202	FGF13/FN1/INHBA/BDNF/EPHA7/MAP1B/IGFBP4/HYAL1/FHL1/SEMA6D/CRABP2/CEACAM1/BDKRB1/EPB41L3/CDA	15
GO:0051591	BP	GO:0051591	response to cAMP	6/334	93/18862	0.00618738	0.0702819	0.0579421	SPARC/COL1A1/KCNE1/PKD2/FOSL1/DUOX2	6
GO:0009743	BP	GO:0009743	response to carbohydrate	10/334	221/18862	0.0061904	0.0702819	0.0579421	EGR1/SPARC/COL6A2/SERPINF1/MAP1B/LGALS1/GPAM/IRS2/ANO1/GYS2	10
GO:0014065	BP	GO:0014065	phosphatidylinositol 3-kinase signaling	8/334	154/18862	0.00622458	0.0702819	0.0579421	TWIST1/FN1/NTRK2/FYN/IRS2/NTF3/CEACAM1/CRNN	8
GO:0051017	BP	GO:0051017	actin filament bundle assembly	8/334	154/18862	0.00622458	0.0702819	0.0579421	PFN2/EPS8/TPM1/FERMT2/ARHGAP28/DPYSL3/AIF1L/RHOD	8
GO:0042326	BP	GO:0042326	negative regulation of phosphorylation	15/334	407/18862	0.00623881	0.0702819	0.0579421	THY1/PMEPA1/TWIST1/INHBA/TRIB2/DUSP6/IRS2/NTF3/CHP1/CEACAM1/BDKRB2/BDKRB1/GPRC5A/PPIF/DUSP5	15
GO:0072678	BP	GO:0072678	T cell migration	5/334	66/18862	0.00625001	0.0702819	0.0579421	CD200/CXCL10/ECM1/C10orf99/STK39	5
GO:0045616	BP	GO:0045616	regulation of keratinocyte differentiation	4/334	42/18862	0.00636354	0.0713256	0.0588025	CTSK/ETV4/ALOX15B/AQP3	4
GO:0034308	BP	GO:0034308	primary alcohol metabolic process	6/334	94/18862	0.00651339	0.0726462	0.0598912	AKR1C3/ALDH1A1/CYP1B1/AKR1B1/SDR16C5/DHRS9	6
GO:0001649	BP	GO:0001649	osteoblast differentiation	10/334	223/18862	0.00658186	0.0726462	0.0598912	CTHRC1/VCAN/TMEM119/DLX5/VEGFC/TWIST1/COL1A1/ID3/PTCH1/FERMT2	10
GO:0035584	BP	GO:0035584	calcium-mediated signaling using intracellular calcium source	3/334	22/18862	0.0066019	0.0726462	0.0598912	VCAM1/PTGFR/DEFB1	3
GO:0060343	BP	GO:0060343	trabecula formation	3/334	22/18862	0.0066019	0.0726462	0.0598912	HEY1/COL1A1/HEY2	3
GO:2000648	BP	GO:2000648	positive regulation of stem cell proliferation	3/334	22/18862	0.0066019	0.0726462	0.0598912	EPCAM/VEGFC/FERMT2	3
GO:0042552	BP	GO:0042552	myelination	7/334	124/18862	0.00660804	0.0726462	0.0598912	UGT8/PTPRZ1/NTRK2/TYMP/MAL/KLK8/EPB41L3	7
GO:0010812	BP	GO:0010812	negative regulation of cell-substrate adhesion	5/334	67/18862	0.00665835	0.0729661	0.060155	FZD7/COL1A1/POSTN/LGALS1/GCNT2	5
GO:0000302	BP	GO:0000302	response to reactive oxygen species	10/334	224/18862	0.00678466	0.0741143	0.0611016	AKR1C3/CYP1B1/COL1A1/TPM1/HYAL1/FYN/PKD2/ANXA1/PPIF/FOSL1	10
GO:0051963	BP	GO:0051963	regulation of synapse assembly	6/334	95/18862	0.0068517	0.0746098	0.0615101	SLITRK6/GPC4/BDNF/EPHA7/NTRK2/FLRT3	6
GO:0032355	BP	GO:0032355	response to estradiol	7/334	125/18862	0.00689684	0.0746467	0.0615405	COL1A1/POSTN/PTGFR/MAP1B/SLC6A4/PTCH1/ANXA1	7
GO:0071674	BP	GO:0071674	mononuclear cell migration	9/334	190/18862	0.00690041	0.0746467	0.0615405	CD200/EPS8/RARRES2/ANXA1/CXCL10/ECM1/CXCR2/C10orf99/STK39	9
GO:0050654	BP	GO:0050654	chondroitin sulfate proteoglycan metabolic process	4/334	43/18862	0.00692017	0.0746467	0.0615405	CHST7/VCAN/BGN/HYAL1	4
GO:0007272	BP	GO:0007272	ensheathment of neurons	7/334	126/18862	0.0071949	0.0771267	0.0635851	UGT8/PTPRZ1/NTRK2/TYMP/MAL/KLK8/EPB41L3	7
GO:0008366	BP	GO:0008366	axon ensheathment	7/334	126/18862	0.0071949	0.0771267	0.0635851	UGT8/PTPRZ1/NTRK2/TYMP/MAL/KLK8/EPB41L3	7
GO:0061572	BP	GO:0061572	actin filament bundle organization	8/334	158/18862	0.00722984	0.0772605	0.0636954	PFN2/EPS8/TPM1/FERMT2/ARHGAP28/DPYSL3/AIF1L/RHOD	8
GO:0031099	BP	GO:0031099	regeneration	9/334	192/18862	0.0073704	0.078141	0.0644213	FZD7/THY1/POSTN/MAP1B/PTCH1/EPHA4/ANXA1/ADM/KLK8	9
GO:0048015	BP	GO:0048015	phosphatidylinositol-mediated signaling	9/334	192/18862	0.0073704	0.078141	0.0644213	TWIST1/PLCB4/FN1/NTRK2/FYN/IRS2/NTF3/CEACAM1/CRNN	9
GO:0003181	BP	GO:0003181	atrioventricular valve morphogenesis	3/334	23/18862	0.00749391	0.078141	0.0644213	HEY1/TWIST1/HEY2	3
GO:0010155	BP	GO:0010155	regulation of proton transport	3/334	23/18862	0.00749391	0.078141	0.0644213	TWIST1/CHP1/PPIF	3
GO:0046135	BP	GO:0046135	pyrimidine nucleoside catabolic process	3/334	23/18862	0.00749391	0.078141	0.0644213	TYMP/UPP1/CDA	3
GO:0060384	BP	GO:0060384	innervation	3/334	23/18862	0.00749391	0.078141	0.0644213	SLITRK6/SULF1/VCAM1	3
GO:0060571	BP	GO:0060571	morphogenesis of an epithelial fold	3/334	23/18862	0.00749391	0.078141	0.0644213	SOSTDC1/SULF1/WNT2B	3
GO:0120255	BP	GO:0120255	olefinic compound biosynthetic process	3/334	23/18862	0.00749391	0.078141	0.0644213	AKR1C3/EGR1/ADM	3
GO:0021675	BP	GO:0021675	nerve development	5/334	69/18862	0.00753041	0.0782844	0.0645395	SLITRK6/SULF1/VCAM1/BDNF/NTF3	5
GO:0051346	BP	GO:0051346	negative regulation of hydrolase activity	16/334	456/18862	0.00758914	0.0785186	0.0647326	CARD18/COL6A3/FETUB/SERPINH1/WFDC5/SERPINF1/GPC3/PI3/TIMP1/FARP1/CHP1/A2ML1/ANXA1/PPIF/SERPINB1/ECM1	16
GO:0040013	BP	GO:0040013	negative regulation of locomotion	14/334	377/18862	0.00759857	0.0785186	0.0647326	CD200/CYP1B1/PFN2/THY1/COL3A1/SULF1/SERPINF1/TPM1/TIMP1/DPYSL3/PTPRM/SEMA6D/ALOX15B/SLURP1	14
GO:0006790	BP	GO:0006790	sulfur compound metabolic process	14/334	378/18862	0.00776842	0.0800333	0.0659814	CHST7/OMD/VCAN/OGN/BGN/GSTA1/LUM/FMOD/HYAL1/GPAM/GSTM3/B4GALT4/HMGCS1/SCD	14
GO:0002576	BP	GO:0002576	platelet degranulation	7/334	128/18862	0.00781953	0.0800804	0.0660202	SPARC/VEGFC/FN1/RARRES2/SCCPDH/TIMP1/ECM1	7
GO:0045667	BP	GO:0045667	regulation of osteoblast differentiation	7/334	128/18862	0.00781953	0.0800804	0.0660202	CTHRC1/TMEM119/VEGFC/TWIST1/ID3/PTCH1/FERMT2	7
GO:0010517	BP	GO:0010517	regulation of phospholipase activity	5/334	70/18862	0.00799493	0.0813922	0.0671017	BDNF/NTRK2/NTF3/FGFR3/ANXA1	5
GO:0051145	BP	GO:0051145	smooth muscle cell differentiation	5/334	70/18862	0.00799493	0.0813922	0.0671017	HEY1/HEY2/EFEMP2/ADM/EREG	5
GO:1901888	BP	GO:1901888	regulation of cell junction assembly	9/334	195/18862	0.0081208	0.082259	0.0678163	SLITRK6/THY1/GPC4/BDNF/EPHA7/NTRK2/FLRT3/COL16A1/FERMT2	9
GO:0090102	BP	GO:0090102	cochlea development	4/334	45/18862	0.00812789	0.082259	0.0678163	CTHRC1/SLITRK6/HEY2/EPHA4	4
GO:0048762	BP	GO:0048762	mesenchymal cell differentiation	10/334	231/18862	0.00834334	0.0841031	0.0693366	HEY1/TWIST1/COL1A1/FN1/TGFB1I1/HEY2/FERMT2/GCNT2/PDPN/SEMA6D	10
GO:0034284	BP	GO:0034284	response to monosaccharide	9/334	196/18862	0.00838343	0.0841031	0.0693366	EGR1/SPARC/COL6A2/SERPINF1/LGALS1/GPAM/IRS2/ANO1/GYS2	9
GO:0048017	BP	GO:0048017	inositol lipid-mediated signaling	9/334	196/18862	0.00838343	0.0841031	0.0693366	TWIST1/PLCB4/FN1/NTRK2/FYN/IRS2/NTF3/CEACAM1/CRNN	9
GO:0036315	BP	GO:0036315	cellular response to sterol	3/334	24/18862	0.0084537	0.0845615	0.0697145	INHBA/PTCH1/HMGCS1	3
GO:0061333	BP	GO:0061333	renal tubule morphogenesis	5/334	71/18862	0.00847899	0.0845687	0.0697204	COL4A1/WNT2B/GPC3/PTCH1/PKD2	5
GO:0031346	BP	GO:0031346	positive regulation of cell projection organization	13/334	344/18862	0.00864115	0.085937	0.0708485	EPS8/FN1/BDNF/SERPINF1/NTRK2/MAP1B/EPHA4/FYN/DPYSL3/TENM2/CRABP2/VLDLR/CDC42EP1	13
GO:0010717	BP	GO:0010717	regulation of epithelial to mesenchymal transition	6/334	100/18862	0.00873663	0.0866362	0.0714249	TWIST1/COL1A1/TGFB1I1/FERMT2/GCNT2/PDPN	6
GO:0072073	BP	GO:0072073	kidney epithelium development	7/334	131/18862	0.00883032	0.0873136	0.0719834	EPHA7/WNT2B/PODXL/GPC3/PTCH1/EPHA4/PKD2	7
GO:1903034	BP	GO:1903034	regulation of response to wounding	8/334	164/18862	0.00896134	0.0883154	0.0728093	SMOC2/FERMT2/EPHA4/CEACAM1/ANXA1/KLK8/ALOX12/DUOX2	8
GO:0050891	BP	GO:0050891	multicellular organismal water homeostasis	5/334	72/18862	0.00898296	0.0883154	0.0728093	FLG2/AKR1B1/SCNN1B/AQP3/ALOX12	5
GO:0062197	BP	GO:0062197	cellular response to chemical stress	13/334	347/18862	0.00925116	0.090693	0.0747695	AKR1C3/CYP1B1/GPX2/ETV5/TPM1/GPX8/AKR1B1/FYN/PKD2/ANXA1/BDKRB2/PPIF/STK39	13
GO:0052548	BP	GO:0052548	regulation of endopeptidase activity	15/334	426/18862	0.0092894	0.0908091	0.0748652	CARD18/COL6A3/FETUB/SERPINH1/WFDC5/EPHA7/SERPINF1/PI3/EPHA4/FYN/TIMP1/SOX7/A2ML1/SERPINB1/ALOX12	15
GO:0009409	BP	GO:0009409	response to cold	4/334	47/18862	0.00946609	0.0911417	0.0751394	PLAC8/ATP2B1/ADM/CXCL10	4
GO:1903053	BP	GO:1903053	regulation of extracellular matrix organization	4/334	47/18862	0.00946609	0.0911417	0.0751394	AEBP1/EFEMP2/SLC2A10/PDPN	4
GO:0003171	BP	GO:0003171	atrioventricular valve development	3/334	25/18862	0.00948234	0.0911417	0.0751394	HEY1/TWIST1/HEY2	3
GO:0030206	BP	GO:0030206	chondroitin sulfate biosynthetic process	3/334	25/18862	0.00948234	0.0911417	0.0751394	CHST7/VCAN/BGN	3
GO:0033622	BP	GO:0033622	integrin activation	3/334	25/18862	0.00948234	0.0911417	0.0751394	FN1/COL16A1/FERMT2	3
GO:0051894	BP	GO:0051894	positive regulation of focal adhesion assembly	3/334	25/18862	0.00948234	0.0911417	0.0751394	THY1/COL16A1/FERMT2	3
GO:0071383	BP	GO:0071383	cellular response to steroid hormone stimulus	9/334	201/18862	0.00979463	0.0938811	0.0773978	HEY1/AKR1C3/PMEPA1/NR3C2/ATP2B1/SERPINF1/GPAM/ANXA1/SCNN1B	9
GO:0035107	BP	GO:0035107	appendage morphogenesis	7/334	134/18862	0.00993388	0.0941781	0.0776427	FREM2/DLX5/TWIST1/GPC3/PTCH1/CRABP2/PITX1	7
GO:0035108	BP	GO:0035108	limb morphogenesis	7/334	134/18862	0.00993388	0.0941781	0.0776427	FREM2/DLX5/TWIST1/GPC3/PTCH1/CRABP2/PITX1	7
GO:0048736	BP	GO:0048736	appendage development	8/334	167/18862	0.0099351	0.0941781	0.0776427	FREM2/DLX5/TWIST1/GPC3/PTCH1/FERMT2/CRABP2/PITX1	8
GO:0060173	BP	GO:0060173	limb development	8/334	167/18862	0.0099351	0.0941781	0.0776427	FREM2/DLX5/TWIST1/GPC3/PTCH1/FERMT2/CRABP2/PITX1	8
GO:0007422	BP	GO:0007422	peripheral nervous system development	5/334	74/18862	0.0100522	0.0950264	0.078342	UGT8/BDNF/NTRK2/GSTM3/NTF3	5
GO:0006692	BP	GO:0006692	prostanoid metabolic process	4/334	48/18862	0.0101857	0.0957626	0.078949	AKR1C3/GSTA1/FABP5/ANXA1	4
GO:0006693	BP	GO:0006693	prostaglandin metabolic process	4/334	48/18862	0.0101857	0.0957626	0.078949	AKR1C3/GSTA1/FABP5/ANXA1	4
GO:0001890	BP	GO:0001890	placenta development	7/334	135/18862	0.0103232	0.0967901	0.0797961	HEY1/HTRA1/HEY2/PKD2/ADM/FOSL1/TPPP3	7
GO:0006814	BP	GO:0006814	sodium ion transport	10/334	239/18862	0.0104469	0.0971868	0.0801231	ATP12A/FXYD6/FGF13/SLC6A4/PKD2/CHP1/SLC6A9/SCNN1B/SLC24A3/STK39	10
GO:0009636	BP	GO:0009636	response to toxic substance	10/334	239/18862	0.0104469	0.0971868	0.0801231	CYP1B1/ABCG2/GSTA1/GPX2/PXDN/GPX8/MAP1B/SLC6A4/GSTM3/DUOX2	10
GO:0022409	BP	GO:0022409	positive regulation of cell-cell adhesion	11/334	276/18862	0.010465	0.0971868	0.0801231	THY1/VCAM1/PODXL/LGALS1/GPAM/FYN/GCNT2/PDPN/CD55/ANXA1/FUT3	11
GO:0006631	BP	GO:0006631	fatty acid metabolic process	14/334	392/18862	0.0104784	0.0971868	0.0801231	AKR1C3/CYP1B1/CYP4F11/GSTA1/TWIST1/GPAM/IRS2/SCD/CEACAM1/FABP5/ANXA1/ALOX15B/CYP2J2/ALOX12	14
GO:0006700	BP	GO:0006700	C21-steroid hormone biosynthetic process	3/334	26/18862	0.0105808	0.0973489	0.0802568	EGR1/AKR1B1/ADM	3
GO:0010460	BP	GO:0010460	positive regulation of heart rate	3/334	26/18862	0.0105808	0.0973489	0.0802568	TPM1/HEY2/ADM	3
GO:0034114	BP	GO:0034114	regulation of heterotypic cell-cell adhesion	3/334	26/18862	0.0105808	0.0973489	0.0802568	THY1/GCNT2/IL1RN	3
GO:0032692	BP	GO:0032692	negative regulation of interleukin-1 production	4/334	49/18862	0.0109399	0.100118	0.0825393	CARD18/IL1R2/CEACAM1/SERPINB1	4
GO:0045661	BP	GO:0045661	regulation of myoblast differentiation	4/334	49/18862	0.0109399	0.100118	0.0825393	SOSTDC1/ID3/PRICKLE1/CXCL10	4
GO:0043542	BP	GO:0043542	endothelial cell migration	11/334	278/18862	0.0110031	0.100428	0.0827956	CYP1B1/SPARC/VEGFC/SERPINF1/SMOC2/PRKX/PTPRM/CEACAM1/ANXA1/FGFBP1/ALOX12	11
GO:0030500	BP	GO:0030500	regulation of bone mineralization	5/334	76/18862	0.0112056	0.102007	0.0840968	OMD/TMEM119/TWIST1/ATP2B1/ECM1	5
GO:0007517	BP	GO:0007517	muscle organ development	12/334	317/18862	0.0112578	0.102211	0.0842652	COL11A1/EGR1/COL6A3/TWIST1/ID3/TPM1/HEY2/EFEMP2/TAGLN/FHL1/PITX1/CXCL10	12
GO:0010631	BP	GO:0010631	epithelial cell migration	13/334	357/18862	0.0115315	0.103837	0.0856059	CYP1B1/PFN2/SPARC/VEGFC/SERPINF1/SMOC2/PRKX/HYAL1/PTPRM/CEACAM1/ANXA1/FGFBP1/ALOX12	13
GO:0062012	BP	GO:0062012	regulation of small molecule metabolic process	15/334	437/18862	0.0115341	0.103837	0.0856059	AKR1C3/EGR1/ODC1/TWIST1/IGFBP4/GPAM/IRS2/HMGCS1/SCD/CEACAM1/FABP5/ANXA1/ADM/PPP1R3C/CDA	15
GO:0072006	BP	GO:0072006	nephron development	7/334	138/18862	0.0115576	0.103837	0.0856059	EGR1/SULF1/WNT2B/PODXL/GPC3/PTCH1/PKD2	7
GO:0098754	BP	GO:0098754	detoxification	7/334	138/18862	0.0115576	0.103837	0.0856059	ABCG2/GSTA1/GPX2/PXDN/GPX8/GSTM3/DUOX2	7
GO:0034656	BP	GO:0034656	nucleobase-containing small molecule catabolic process	4/334	50/18862	0.0117292	0.104528	0.0861757	ENTPD3/TYMP/UPP1/CDA	4
GO:0045668	BP	GO:0045668	negative regulation of osteoblast differentiation	4/334	50/18862	0.0117292	0.104528	0.0861757	VEGFC/TWIST1/ID3/PTCH1	4
GO:0035116	BP	GO:0035116	embryonic hindlimb morphogenesis	3/334	27/18862	0.0117499	0.104528	0.0861757	TWIST1/GPC3/PITX1	3
GO:0051051	BP	GO:0051051	negative regulation of transport	15/334	438/18862	0.0117576	0.104528	0.0861757	CD200/SFRP4/TWIST1/INHBA/MAP1B/KCNE1/PKD2/IRS2/CHP1/CEACAM1/FABP5/SLC6A9/ANXA1/PPIF/STK39	15
GO:0043271	BP	GO:0043271	negative regulation of ion transport	12/334	319/18862	0.0117864	0.104528	0.0861757	CD200/SFRP4/TWIST1/KCNE1/PKD2/IRS2/CHP1/FABP5/SLC6A9/ANXA1/PPIF/STK39	12
GO:0008361	BP	GO:0008361	regulation of cell size	8/334	173/18862	0.0121157	0.107172	0.0883553	FGF13/FN1/BDNF/EPHA7/MAP1B/SEMA6D/CRABP2/VAV3	8
GO:0010951	BP	GO:0010951	negative regulation of endopeptidase activity	10/334	245/18862	0.0122727	0.108196	0.0891996	CARD18/COL6A3/FETUB/SERPINH1/WFDC5/SERPINF1/PI3/TIMP1/A2ML1/SERPINB1	10
GO:0090132	BP	GO:0090132	epithelium migration	13/334	360/18862	0.0122943	0.108196	0.0891996	CYP1B1/PFN2/SPARC/VEGFC/SERPINF1/SMOC2/PRKX/HYAL1/PTPRM/CEACAM1/ANXA1/FGFBP1/ALOX12	13
GO:0050772	BP	GO:0050772	positive regulation of axonogenesis	5/334	78/18862	0.0124462	0.108812	0.0897069	FN1/BDNF/NTRK2/MAP1B/CRABP2	5
GO:0060071	BP	GO:0060071	Wnt signaling pathway, planar cell polarity pathway	6/334	108/18862	0.0124835	0.108812	0.0897069	CTHRC1/FZD7/GPC4/PRICKLE1/GPC3/FZD3	6
GO:0031669	BP	GO:0031669	cellular response to nutrient levels	9/334	210/18862	0.0127771	0.108812	0.0897069	AKR1C3/NUAK1/COL1A1/POSTN/ATP2B1/WNT2B/UPP1/RRAGD/AQP3	9
GO:0008300	BP	GO:0008300	isoprenoid catabolic process	2/334	10/18862	0.0128069	0.108812	0.0897069	CYP26A1/AKR1C3	2
GO:0009176	BP	GO:0009176	pyrimidine deoxyribonucleoside monophosphate metabolic process	2/334	10/18862	0.0128069	0.108812	0.0897069	TYMP/UPP1	2
GO:0009629	BP	GO:0009629	response to gravity	2/334	10/18862	0.0128069	0.108812	0.0897069	SPARC/FOSL1	2
GO:0030647	BP	GO:0030647	aminoglycoside antibiotic metabolic process	2/334	10/18862	0.0128069	0.108812	0.0897069	AKR1C3/AKR1B1	2
GO:0032000	BP	GO:0032000	positive regulation of fatty acid beta-oxidation	2/334	10/18862	0.0128069	0.108812	0.0897069	TWIST1/IRS2	2
GO:0035907	BP	GO:0035907	dorsal aorta development	2/334	10/18862	0.0128069	0.108812	0.0897069	HEY1/HEY2	2
GO:0040015	BP	GO:0040015	negative regulation of multicellular organism growth	2/334	10/18862	0.0128069	0.108812	0.0897069	PLAC8/PTCH1	2
GO:0048672	BP	GO:0048672	positive regulation of collateral sprouting	2/334	10/18862	0.0128069	0.108812	0.0897069	BDNF/CRABP2	2
GO:0090331	BP	GO:0090331	negative regulation of platelet aggregation	2/334	10/18862	0.0128069	0.108812	0.0897069	CEACAM1/ALOX12	2
GO:2000659	BP	GO:2000659	regulation of interleukin-1-mediated signaling pathway	2/334	10/18862	0.0128069	0.108812	0.0897069	IL1R2/IL1RN	2
GO:2001241	BP	GO:2001241	positive regulation of extrinsic apoptotic signaling pathway in absence of ligand	2/334	10/18862	0.0128069	0.108812	0.0897069	INHBA/SRPX	2
GO:1904064	BP	GO:1904064	positive regulation of cation transmembrane transport	7/334	141/18862	0.0128955	0.109193	0.0900209	THY1/KCNE1/PKD2/CHP1/SLC6A9/BDKRB1/CXCL10	7
GO:0051897	BP	GO:0051897	positive regulation of protein kinase B signaling	8/334	175/18862	0.0129152	0.109193	0.0900209	AKR1C3/TSPYL5/FERMT2/FYN/GCNT2/IRS2/FGFR3/EREG	8
GO:0008299	BP	GO:0008299	isoprenoid biosynthetic process	3/334	28/18862	0.0129903	0.109541	0.0903083	AKR1C3/HMGCS1/DHRS9	3
GO:0032963	BP	GO:0032963	collagen metabolic process	6/334	109/18862	0.0130201	0.109541	0.0903083	CTSK/COL1A2/COL5A1/SERPINH1/COL15A1/COL1A1	6
GO:0030104	BP	GO:0030104	water homeostasis	5/334	79/18862	0.0131	0.109676	0.0904197	FLG2/AKR1B1/SCNN1B/AQP3/ALOX12	5
GO:0042310	BP	GO:0042310	vasoconstriction	5/334	79/18862	0.0131	0.109676	0.0904197	ATP2B1/SLC6A4/BDKRB2/ADM/SCNN1B	5
GO:0006979	BP	GO:0006979	response to oxidative stress	15/334	444/18862	0.0131707	0.110001	0.0906876	AKR1C3/CYP1B1/GPX2/COL1A1/ETV5/PXDN/TPM1/GPX8/HYAL1/FYN/PKD2/ANXA1/PPIF/FOSL1/DUOX2	15
GO:0001658	BP	GO:0001658	branching involved in ureteric bud morphogenesis	4/334	52/18862	0.0134151	0.111771	0.0921468	WNT2B/GPC3/PTCH1/PKD2	4
GO:0042471	BP	GO:0042471	ear morphogenesis	6/334	110/18862	0.0135728	0.112812	0.0930046	COL11A1/CTHRC1/SLITRK6/DLX5/TWIST1/FZD3	6
GO:0090130	BP	GO:0090130	tissue migration	13/334	365/18862	0.0136517	0.113194	0.0933201	CYP1B1/PFN2/SPARC/VEGFC/SERPINF1/SMOC2/PRKX/HYAL1/PTPRM/CEACAM1/ANXA1/FGFBP1/ALOX12	13
GO:0007565	BP	GO:0007565	female pregnancy	8/334	177/18862	0.0137528	0.113758	0.0937851	PNOC/AKR1B1/COL16A1/TIMP1/ADM/FOSL1/TPPP3/ENDOU	8
GO:0022612	BP	GO:0022612	gland morphogenesis	6/334	111/18862	0.0141416	0.116415	0.0959752	SOSTDC1/SULF1/PTCH1/CEACAM1/CRIP1/ELF3	6
GO:0071675	BP	GO:0071675	regulation of mononuclear cell migration	6/334	111/18862	0.0141416	0.116415	0.0959752	CD200/RARRES2/CXCL10/ECM1/C10orf99/STK39	6
GO:0021953	BP	GO:0021953	central nervous system neuron differentiation	8/334	178/18862	0.0141862	0.116503	0.0960477	CDH11/DLX5/INHBA/NTRK2/DCLK1/PTCH1/EPHB6/EPHA4	8
GO:0001818	BP	GO:0001818	negative regulation of cytokine production	13/334	367/18862	0.0142259	0.116551	0.0960871	CARD18/CD200/TWIST1/IL1R2/FN1/INHBA/ATP2B1/TRIB2/SLC2A10/CEACAM1/ANXA1/PGLYRP3/SERPINB1	13
GO:0070723	BP	GO:0070723	response to cholesterol	3/334	29/18862	0.0143026	0.116708	0.0962167	INHBA/PTCH1/HMGCS1	3
GO:0010524	BP	GO:0010524	positive regulation of calcium ion transport into cytosol	4/334	53/18862	0.0143129	0.116708	0.0962167	THY1/PKD2/BDKRB1/CXCL10	4
GO:0021954	BP	GO:0021954	central nervous system neuron development	5/334	81/18862	0.0144763	0.117761	0.097085	CDH11/NTRK2/DCLK1/EPHB6/EPHA4	5
GO:0008202	BP	GO:0008202	steroid metabolic process	12/334	329/18862	0.0147217	0.119236	0.098301	CYP26A1/AKR1C3/EGR1/CYP1B1/AKR1B1/GPAM/HMGCS1/SCD/TIPARP/VLDLR/ADM/DHRS9	12
GO:0090175	BP	GO:0090175	regulation of establishment of planar polarity	6/334	112/18862	0.0147269	0.119236	0.098301	CTHRC1/FZD7/GPC4/PRICKLE1/GPC3/FZD3	6
GO:0060041	BP	GO:0060041	retina development in camera-type eye	7/334	145/18862	0.014848	0.119934	0.0988767	CYP1B1/THY1/COL4A1/ATP2B1/SERPINF1/NTRK2/PTPRM	7
GO:0032535	BP	GO:0032535	regulation of cellular component size	13/334	370/18862	0.0151216	0.120446	0.0992984	PFN2/FGF13/EPS8/FN1/BDNF/EPHA7/MAP1B/ARHGAP28/SEMA6D/SPTBN2/CRABP2/CDC42EP1/VAV3	13
GO:0001954	BP	GO:0001954	positive regulation of cell-matrix adhesion	4/334	54/18862	0.0152479	0.120446	0.0992984	THY1/COL16A1/EFEMP2/FERMT2	4
GO:2000649	BP	GO:2000649	regulation of sodium ion transmembrane transporter activity	4/334	54/18862	0.0152479	0.120446	0.0992984	FXYD6/FGF13/CHP1/STK39	4
GO:0008543	BP	GO:0008543	fibroblast growth factor receptor signaling pathway	6/334	113/18862	0.0153288	0.120446	0.0992984	SHISA2/SULF1/FLRT3/SMOC2/FGFR3/FGFBP1	6
GO:0016525	BP	GO:0016525	negative regulation of angiogenesis	7/334	146/18862	0.0153673	0.120446	0.0992984	THBS2/SPARC/SULF1/COL4A2/SERPINF1/PTPRM/CXCL10	7
GO:0060537	BP	GO:0060537	muscle tissue development	13/334	371/18862	0.0154296	0.120446	0.0992984	COL11A1/EGR1/FZD7/TWIST1/TPM1/HEY2/EFEMP2/PTCH1/PKD2/TIPARP/PITX1/CSRP2/MEIS1	13
GO:0033197	BP	GO:0033197	response to vitamin E	2/334	11/18862	0.0154714	0.120446	0.0992984	COL1A1/HMGCS1	2
GO:0033690	BP	GO:0033690	positive regulation of osteoblast proliferation	2/334	11/18862	0.0154714	0.120446	0.0992984	CTHRC1/TMEM119	2
GO:0042541	BP	GO:0042541	hemoglobin biosynthetic process	2/334	11/18862	0.0154714	0.120446	0.0992984	INHBA/SLC6A9	2
GO:0043589	BP	GO:0043589	skin morphogenesis	2/334	11/18862	0.0154714	0.120446	0.0992984	COL1A2/COL1A1	2
GO:0060837	BP	GO:0060837	blood vessel endothelial cell differentiation	2/334	11/18862	0.0154714	0.120446	0.0992984	HEY1/HEY2	2
GO:0061029	BP	GO:0061029	eyelid development in camera-type eye	2/334	11/18862	0.0154714	0.120446	0.0992984	TWIST1/INHBA	2
GO:0061299	BP	GO:0061299	retina vasculature morphogenesis in camera-type eye	2/334	11/18862	0.0154714	0.120446	0.0992984	CYP1B1/COL4A1	2
GO:0061314	BP	GO:0061314	Notch signaling involved in heart development	2/334	11/18862	0.0154714	0.120446	0.0992984	HEY1/HEY2	2
GO:0072205	BP	GO:0072205	metanephric collecting duct development	2/334	11/18862	0.0154714	0.120446	0.0992984	AKR1B1/PTCH1	2
GO:1904181	BP	GO:1904181	positive regulation of membrane depolarization	2/334	11/18862	0.0154714	0.120446	0.0992984	MLLT11/ALOX12	2
GO:0008209	BP	GO:0008209	androgen metabolic process	3/334	30/18862	0.0156874	0.120761	0.0995586	TIPARP/ADM/DHRS9	3
GO:0050650	BP	GO:0050650	chondroitin sulfate proteoglycan biosynthetic process	3/334	30/18862	0.0156874	0.120761	0.0995586	CHST7/VCAN/BGN	3
GO:0071295	BP	GO:0071295	cellular response to vitamin	3/334	30/18862	0.0156874	0.120761	0.0995586	COL1A1/POSTN/ATP2B1	3
GO:0150117	BP	GO:0150117	positive regulation of cell-substrate junction organization	3/334	30/18862	0.0156874	0.120761	0.0995586	THY1/COL16A1/FERMT2	3
GO:1905476	BP	GO:1905476	negative regulation of protein localization to membrane	3/334	30/18862	0.0156874	0.120761	0.0995586	MRAP2/LRRC15/KCNE1	3
GO:0010632	BP	GO:0010632	regulation of epithelial cell migration	11/334	293/18862	0.0157409	0.120903	0.0996754	PFN2/SPARC/VEGFC/SERPINF1/SMOC2/HYAL1/PTPRM/CEACAM1/ANXA1/FGFBP1/ALOX12	11
GO:0048732	BP	GO:0048732	gland development	14/334	413/18862	0.0158729	0.121645	0.100287	SOSTDC1/SULF1/SERPINF1/PTCH1/PKD2/IRS2/HMGCS1/CEACAM1/ANXA1/PITX1/ALOX15B/CRIP1/ELF3/KRT76	14
GO:0031529	BP	GO:0031529	ruffle organization	4/334	55/18862	0.0162204	0.123757	0.102028	PFN2/EPS8/TPM1/AIF1L	4
GO:0071385	BP	GO:0071385	cellular response to glucocorticoid stimulus	4/334	55/18862	0.0162204	0.123757	0.102028	HEY1/ATP2B1/SERPINF1/ANXA1	4
GO:2000181	BP	GO:2000181	negative regulation of blood vessel morphogenesis	7/334	148/18862	0.0164445	0.125189	0.103209	THBS2/SPARC/SULF1/COL4A2/SERPINF1/PTPRM/CXCL10	7
GO:0048593	BP	GO:0048593	camera-type eye morphogenesis	6/334	115/18862	0.0165833	0.125967	0.103851	THY1/TWIST1/NTRK2/WNT2B/PTPRM/MEIS1	6
GO:0042475	BP	GO:0042475	odontogenesis of dentin-containing tooth	5/334	84/18862	0.0167175	0.126707	0.10446	SOSTDC1/FST/HTRA1/CA2/ADM	5
GO:1901343	BP	GO:1901343	negative regulation of vasculature development	7/334	149/18862	0.0170027	0.127974	0.105505	THBS2/SPARC/SULF1/COL4A2/SERPINF1/PTPRM/CXCL10	7
GO:0001516	BP	GO:0001516	prostaglandin biosynthetic process	3/334	31/18862	0.017145	0.127974	0.105505	AKR1C3/FABP5/ANXA1	3
GO:0045879	BP	GO:0045879	negative regulation of smoothened signaling pathway	3/334	31/18862	0.017145	0.127974	0.105505	GLIS2/GPC3/PTCH1	3
GO:0046457	BP	GO:0046457	prostanoid biosynthetic process	3/334	31/18862	0.017145	0.127974	0.105505	AKR1C3/FABP5/ANXA1	3
GO:0048730	BP	GO:0048730	epidermis morphogenesis	3/334	31/18862	0.017145	0.127974	0.105505	SOSTDC1/FLG2/FST	3
GO:0060317	BP	GO:0060317	cardiac epithelial to mesenchymal transition	3/334	31/18862	0.017145	0.127974	0.105505	HEY1/TWIST1/HEY2	3
GO:1901797	BP	GO:1901797	negative regulation of signal transduction by p53 class mediator	3/334	31/18862	0.017145	0.127974	0.105505	TWIST1/BDKRB2/MUC1	3
GO:0009749	BP	GO:0009749	response to glucose	8/334	185/18862	0.0175027	0.129875	0.107072	EGR1/COL6A2/SERPINF1/LGALS1/GPAM/IRS2/ANO1/GYS2	8
GO:0030308	BP	GO:0030308	negative regulation of cell growth	8/334	185/18862	0.0175027	0.129875	0.107072	FGF13/INHBA/EPHA7/HYAL1/FHL1/SEMA6D/BDKRB1/CDA	8
GO:0034109	BP	GO:0034109	homotypic cell-cell adhesion	5/334	85/18862	0.0175129	0.129875	0.107072	FN1/LGALS1/PDPN/CEACAM1/ALOX12	5
GO:0045834	BP	GO:0045834	positive regulation of lipid metabolic process	7/334	150/18862	0.0175741	0.130049	0.107215	TWIST1/IRS2/CHP1/FGFR3/ANXA1/ADM/VAV3	7
GO:0048706	BP	GO:0048706	embryonic skeletal system development	6/334	117/18862	0.0179069	0.131826	0.10868	COL11A1/SULF1/TWIST1/COL1A1/SLC2A10/HYAL1	6
GO:0001763	BP	GO:0001763	morphogenesis of a branching structure	8/334	186/18862	0.0180183	0.131826	0.10868	SULF1/COL4A1/EPHA7/WNT2B/GPC3/PTCH1/PKD2/ADM	8
GO:0009886	BP	GO:0009886	post-embryonic animal morphogenesis	2/334	12/18862	0.0183506	0.131826	0.10868	MFAP2/FBN1	2
GO:0010454	BP	GO:0010454	negative regulation of cell fate commitment	2/334	12/18862	0.0183506	0.131826	0.10868	SOSTDC1/FZD7	2
GO:0030208	BP	GO:0030208	dermatan sulfate biosynthetic process	2/334	12/18862	0.0183506	0.131826	0.10868	VCAN/BGN	2
GO:0032352	BP	GO:0032352	positive regulation of hormone metabolic process	2/334	12/18862	0.0183506	0.131826	0.10868	EGR1/ADM	2
GO:0033629	BP	GO:0033629	negative regulation of cell adhesion mediated by integrin	2/334	12/18862	0.0183506	0.131826	0.10868	CYP1B1/MUC1	2
GO:0034111	BP	GO:0034111	negative regulation of homotypic cell-cell adhesion	2/334	12/18862	0.0183506	0.131826	0.10868	CEACAM1/ALOX12	2
GO:0038180	BP	GO:0038180	nerve growth factor signaling pathway	2/334	12/18862	0.0183506	0.131826	0.10868	BDNF/NTF3	2
GO:0042363	BP	GO:0042363	fat-soluble vitamin catabolic process	2/334	12/18862	0.0183506	0.131826	0.10868	CYP26A1/CYP4F11	2
GO:0071679	BP	GO:0071679	commissural neuron axon guidance	2/334	12/18862	0.0183506	0.131826	0.10868	PTCH1/FZD3	2
GO:0110096	BP	GO:0110096	cellular response to aldehyde	2/334	12/18862	0.0183506	0.131826	0.10868	AKR1B1/SCNN1B	2
GO:1904424	BP	GO:1904424	regulation of GTP binding	2/334	12/18862	0.0183506	0.131826	0.10868	EPHA4/ARHGAP28	2
GO:2001214	BP	GO:2001214	positive regulation of vasculogenesis	2/334	12/18862	0.0183506	0.131826	0.10868	CEACAM1/ADM	2
GO:0048011	BP	GO:0048011	neurotrophin TRK receptor signaling pathway	3/334	32/18862	0.0186758	0.133051	0.10969	BDNF/NTRK2/NTF3	3
GO:0048048	BP	GO:0048048	embryonic eye morphogenesis	3/334	32/18862	0.0186758	0.133051	0.10969	MFAP2/TWIST1/FBN1	3
GO:0051385	BP	GO:0051385	response to mineralocorticoid	3/334	32/18862	0.0186758	0.133051	0.10969	ATP2B1/FOSL1/SCNN1B	3
GO:0070570	BP	GO:0070570	regulation of neuron projection regeneration	3/334	32/18862	0.0186758	0.133051	0.10969	THY1/EPHA4/KLK8	3
GO:0050730	BP	GO:0050730	regulation of peptidyl-tyrosine phosphorylation	10/334	262/18862	0.0187554	0.133341	0.10993	THY1/BDNF/EPHA7/NTRK2/EPHA4/FYN/NTF3/FGFR3/GPRC5A/EREG	10
GO:0032652	BP	GO:0032652	regulation of interleukin-1 production	6/334	119/18862	0.0193013	0.136299	0.112368	CARD18/EGR1/IL1R2/CEACAM1/ANXA1/SERPINB1	6
GO:0051965	BP	GO:0051965	positive regulation of synapse assembly	4/334	58/18862	0.0193681	0.136299	0.112368	SLITRK6/BDNF/NTRK2/FLRT3	4
GO:0060675	BP	GO:0060675	ureteric bud morphogenesis	4/334	58/18862	0.0193681	0.136299	0.112368	WNT2B/GPC3/PTCH1/PKD2	4
GO:0061005	BP	GO:0061005	cell differentiation involved in kidney development	4/334	58/18862	0.0193681	0.136299	0.112368	PODXL/PRKX/GLIS2/PTCH1	4
GO:0035567	BP	GO:0035567	non-canonical Wnt signaling pathway	7/334	153/18862	0.0193695	0.136299	0.112368	CTHRC1/SFRP4/FZD7/GPC4/PRICKLE1/GPC3/FZD3	7
GO:0071496	BP	GO:0071496	cellular response to external stimulus	11/334	303/18862	0.0196591	0.138055	0.113816	AKR1C3/NUAK1/VCAM1/COL1A1/POSTN/ATP2B1/WNT2B/UPP1/RRAGD/FOSL1/AQP3	11
GO:0006805	BP	GO:0006805	xenobiotic metabolic process	6/334	120/18862	0.0200254	0.140215	0.115596	CYP26A1/CYP1B1/GSTA1/GSTM3/CBR3/CYP2J2	6
GO:0060993	BP	GO:0060993	kidney morphogenesis	5/334	88/18862	0.0200481	0.140215	0.115596	WNT2B/PRKX/GPC3/PTCH1/PKD2	5
GO:0009746	BP	GO:0009746	response to hexose	8/334	190/18862	0.0201902	0.140409	0.115756	EGR1/COL6A2/SERPINF1/LGALS1/GPAM/IRS2/ANO1/GYS2	8
GO:0003203	BP	GO:0003203	endocardial cushion morphogenesis	3/334	33/18862	0.0202799	0.140409	0.115756	HEY1/TWIST1/HEY2	3
GO:0032350	BP	GO:0032350	regulation of hormone metabolic process	3/334	33/18862	0.0202799	0.140409	0.115756	AKR1C3/EGR1/ADM	3
GO:0032941	BP	GO:0032941	secretion by tissue	3/334	33/18862	0.0202799	0.140409	0.115756	AGR2/P2RY2/STK39	3
GO:0035909	BP	GO:0035909	aorta morphogenesis	3/334	33/18862	0.0202799	0.140409	0.115756	HEY1/HEY2/EFEMP2	3
GO:0072171	BP	GO:0072171	mesonephric tubule morphogenesis	4/334	59/18862	0.0204952	0.141331	0.116517	WNT2B/GPC3/PTCH1/PKD2	4
GO:0090303	BP	GO:0090303	positive regulation of wound healing	4/334	59/18862	0.0204952	0.141331	0.116517	SMOC2/FERMT2/ANXA1/DUOX2	4
GO:1904375	BP	GO:1904375	regulation of protein localization to cell periphery	6/334	121/18862	0.0207679	0.142925	0.11783	MRAP2/GPC4/LRRC15/ZDHHC2/ARHGEF16/AGR2	6
GO:0060326	BP	GO:0060326	cell chemotaxis	11/334	306/18862	0.0209643	0.143988	0.118707	VEGFC/VCAM1/RARRES2/SMOC2/ARHGEF16/ANXA1/CXCL10/VAV3/CXCR2/C10orf99/STK39	11
GO:0009125	BP	GO:0009125	nucleoside monophosphate catabolic process	2/334	13/18862	0.0214363	0.144468	0.119103	TYMP/UPP1	2
GO:0019755	BP	GO:0019755	one-carbon compound transport	2/334	13/18862	0.0214363	0.144468	0.119103	CA2/AQP3	2
GO:0030205	BP	GO:0030205	dermatan sulfate metabolic process	2/334	13/18862	0.0214363	0.144468	0.119103	VCAN/BGN	2
GO:0031392	BP	GO:0031392	regulation of prostaglandin biosynthetic process	2/334	13/18862	0.0214363	0.144468	0.119103	FABP5/ANXA1	2
GO:0032354	BP	GO:0032354	response to follicle-stimulating hormone	2/334	13/18862	0.0214363	0.144468	0.119103	INHBA/HMGCS1	2
GO:0042182	BP	GO:0042182	ketone catabolic process	2/334	13/18862	0.0214363	0.144468	0.119103	CYP4F11/CBR3	2
GO:0051764	BP	GO:0051764	actin crosslink formation	2/334	13/18862	0.0214363	0.144468	0.119103	EPS8/DPYSL3	2
GO:0060347	BP	GO:0060347	heart trabecula formation	2/334	13/18862	0.0214363	0.144468	0.119103	HEY1/HEY2	2
GO:0019218	BP	GO:0019218	regulation of steroid metabolic process	6/334	122/18862	0.0215288	0.144468	0.119103	AKR1C3/EGR1/GPAM/HMGCS1/SCD/ADM	6
GO:0022898	BP	GO:0022898	regulation of transmembrane transporter activity	10/334	268/18862	0.0215561	0.144468	0.119103	FXYD6/FGF13/TWIST1/KCNE1/PKD2/FHL1/CHP1/SLC6A9/PPIF/STK39	10
GO:0010518	BP	GO:0010518	positive regulation of phospholipase activity	4/334	60/18862	0.0216619	0.144468	0.119103	BDNF/NTRK2/NTF3/FGFR3	4
GO:0032722	BP	GO:0032722	positive regulation of chemokine production	4/334	60/18862	0.0216619	0.144468	0.119103	EGR1/TWIST1/POSTN/ALOX15B	4
GO:0140115	BP	GO:0140115	export across plasma membrane	4/334	60/18862	0.0216619	0.144468	0.119103	ATP12A/ABCG2/ATP2B1/KCNE1	4
GO:0014068	BP	GO:0014068	positive regulation of phosphatidylinositol 3-kinase signaling	5/334	90/18862	0.0218651	0.144468	0.119103	FN1/NTRK2/FYN/IRS2/NTF3	5
GO:0042472	BP	GO:0042472	inner ear morphogenesis	5/334	90/18862	0.0218651	0.144468	0.119103	COL11A1/CTHRC1/SLITRK6/DLX5/FZD3	5
GO:0061326	BP	GO:0061326	renal tubule development	5/334	90/18862	0.0218651	0.144468	0.119103	COL4A1/WNT2B/GPC3/PTCH1/PKD2	5
GO:0009164	BP	GO:0009164	nucleoside catabolic process	3/334	34/18862	0.0219575	0.144468	0.119103	TYMP/UPP1/CDA	3
GO:0010543	BP	GO:0010543	regulation of platelet activation	3/334	34/18862	0.0219575	0.144468	0.119103	PDPN/CEACAM1/ALOX12	3
GO:0033280	BP	GO:0033280	response to vitamin D	3/334	34/18862	0.0219575	0.144468	0.119103	ATP2B1/CXCL10/AQP3	3
GO:0036314	BP	GO:0036314	response to sterol	3/334	34/18862	0.0219575	0.144468	0.119103	INHBA/PTCH1/HMGCS1	3
GO:0043094	BP	GO:0043094	cellular metabolic compound salvage	3/334	34/18862	0.0219575	0.144468	0.119103	TYMP/UPP1/CDA	3
GO:1902600	BP	GO:1902600	proton transmembrane transport	7/334	157/18862	0.0219578	0.144468	0.119103	ATP12A/TWIST1/SLC2A10/CHP1/PPIF/ATP6V0A4/NDUFA4L2	7
GO:0010594	BP	GO:0010594	regulation of endothelial cell migration	9/334	231/18862	0.0222988	0.145937	0.120314	SPARC/VEGFC/SERPINF1/SMOC2/PTPRM/CEACAM1/ANXA1/FGFBP1/ALOX12	9
GO:0001736	BP	GO:0001736	establishment of planar polarity	6/334	123/18862	0.0223083	0.145937	0.120314	CTHRC1/FZD7/GPC4/PRICKLE1/GPC3/FZD3	6
GO:0007164	BP	GO:0007164	establishment of tissue polarity	6/334	123/18862	0.0223083	0.145937	0.120314	CTHRC1/FZD7/GPC4/PRICKLE1/GPC3/FZD3	6
GO:1901653	BP	GO:1901653	cellular response to peptide	13/334	391/18862	0.0226501	0.147892	0.121926	VCAM1/RARRES2/ATP2B1/AKR1B1/MAP1B/FBN1/EPHA4/FYN/IRS2/ANO1/CEACAM1/CA2/ATP6V0A4	13
GO:0030858	BP	GO:0030858	positive regulation of epithelial cell differentiation	4/334	61/18862	0.0228685	0.148753	0.122636	SFRP4/ETV4/PTCH1/ALOX15B	4
GO:1905330	BP	GO:1905330	regulation of morphogenesis of an epithelium	4/334	61/18862	0.0228685	0.148753	0.122636	SULF1/WNT2B/CXCL10/ALOX12	4
GO:0042554	BP	GO:0042554	superoxide anion generation	3/334	35/18862	0.0237086	0.153637	0.126662	ALOX12/DUOX2/CD177	3
GO:1905207	BP	GO:1905207	regulation of cardiocyte differentiation	3/334	35/18862	0.0237086	0.153637	0.126662	FZD7/HEY2/PRICKLE1	3
GO:0071466	BP	GO:0071466	cellular response to xenobiotic stimulus	6/334	125/18862	0.0239239	0.154741	0.127572	CYP26A1/CYP1B1/GSTA1/GSTM3/CBR3/CYP2J2	6
GO:0042490	BP	GO:0042490	mechanoreceptor differentiation	4/334	62/18862	0.0241152	0.155103	0.127871	CTHRC1/SLITRK6/NTRK2/HEY2	4
GO:0042698	BP	GO:0042698	ovulation cycle	4/334	62/18862	0.0241152	0.155103	0.127871	EGR1/INHBA/SERPINF1/EREG	4
GO:0070527	BP	GO:0070527	platelet aggregation	4/334	62/18862	0.0241152	0.155103	0.127871	FN1/PDPN/CEACAM1/ALOX12	4
GO:0009111	BP	GO:0009111	vitamin catabolic process	2/334	14/18862	0.0247203	0.156331	0.128883	CYP26A1/CYP4F11	2
GO:0009415	BP	GO:0009415	response to water	2/334	14/18862	0.0247203	0.156331	0.128883	AKR1B1/PKD2	2
GO:0045217	BP	GO:0045217	cell-cell junction maintenance	2/334	14/18862	0.0247203	0.156331	0.128883	FERMT2/CD177	2
GO:0046131	BP	GO:0046131	pyrimidine ribonucleoside metabolic process	2/334	14/18862	0.0247203	0.156331	0.128883	UPP1/CDA	2
GO:0046133	BP	GO:0046133	pyrimidine ribonucleoside catabolic process	2/334	14/18862	0.0247203	0.156331	0.128883	UPP1/CDA	2
GO:0048569	BP	GO:0048569	post-embryonic animal organ development	2/334	14/18862	0.0247203	0.156331	0.128883	MFAP2/FBN1	2
GO:0048681	BP	GO:0048681	negative regulation of axon regeneration	2/334	14/18862	0.0247203	0.156331	0.128883	EPHA4/KLK8	2
GO:0050930	BP	GO:0050930	induction of positive chemotaxis	2/334	14/18862	0.0247203	0.156331	0.128883	VEGFC/NTF3	2
GO:0072498	BP	GO:0072498	embryonic skeletal joint development	2/334	14/18862	0.0247203	0.156331	0.128883	SLC2A10/HYAL1	2
GO:0032612	BP	GO:0032612	interleukin-1 production	6/334	126/18862	0.0247603	0.156331	0.128883	CARD18/EGR1/IL1R2/CEACAM1/ANXA1/SERPINB1	6
GO:0006081	BP	GO:0006081	cellular aldehyde metabolic process	4/334	63/18862	0.0254022	0.159973	0.131885	AKR1C3/ALDH1A1/CYP1B1/SDR16C5	4
GO:0006213	BP	GO:0006213	pyrimidine nucleoside metabolic process	3/334	36/18862	0.0255331	0.159973	0.131885	TYMP/UPP1/CDA	3
GO:0090313	BP	GO:0090313	regulation of protein targeting to membrane	3/334	36/18862	0.0255331	0.159973	0.131885	KCNE1/FYN/CHP1	3
GO:0017015	BP	GO:0017015	regulation of transforming growth factor beta receptor signaling pathway	6/334	127/18862	0.0256161	0.159973	0.131885	ASPN/HTRA1/PMEPA1/TGFB1I1/FBN1/SLC2A10	6
GO:0035296	BP	GO:0035296	regulation of tube diameter	6/334	127/18862	0.0256161	0.159973	0.131885	ATP2B1/SLC6A4/BDKRB2/ADM/SCNN1B/P2RY2	6
GO:0097746	BP	GO:0097746	blood vessel diameter maintenance	6/334	127/18862	0.0256161	0.159973	0.131885	ATP2B1/SLC6A4/BDKRB2/ADM/SCNN1B/P2RY2	6
GO:0048562	BP	GO:0048562	embryonic organ morphogenesis	10/334	277/18862	0.0263109	0.164014	0.135217	COL11A1/CTHRC1/MFAP2/SLITRK6/DLX5/TWIST1/FBN1/FZD3/HYAL1/PKD2	10
GO:0035150	BP	GO:0035150	regulation of tube size	6/334	128/18862	0.0264913	0.16484	0.135898	ATP2B1/SLC6A4/BDKRB2/ADM/SCNN1B/P2RY2	6
GO:0071300	BP	GO:0071300	cellular response to retinoic acid	4/334	64/18862	0.0267299	0.165428	0.136382	FZD7/COL1A1/SERPINF1/SLC6A4	4
GO:0072089	BP	GO:0072089	stem cell proliferation	4/334	64/18862	0.0267299	0.165428	0.136382	EPCAM/VEGFC/WNT2B/FERMT2	4
GO:1902305	BP	GO:1902305	regulation of sodium ion transmembrane transport	4/334	64/18862	0.0267299	0.165428	0.136382	FXYD6/FGF13/CHP1/STK39	4
GO:0010522	BP	GO:0010522	regulation of calcium ion transport into cytosol	5/334	95/18862	0.0268658	0.16597	0.13683	THY1/FYN/PKD2/BDKRB1/CXCL10	5
GO:1990138	BP	GO:1990138	neuron projection extension	7/334	164/18862	0.027047	0.16679	0.137506	POSTN/FN1/FLRT3/MAP1B/DCLK1/ALCAM/SEMA6D	7
GO:0010837	BP	GO:0010837	regulation of keratinocyte proliferation	3/334	37/18862	0.0274311	0.168554	0.13896	TGM1/CRNN/SLURP1	3
GO:0035886	BP	GO:0035886	vascular associated smooth muscle cell differentiation	3/334	37/18862	0.0274311	0.168554	0.13896	HEY2/EFEMP2/ADM	3
GO:0006000	BP	GO:0006000	fructose metabolic process	2/334	15/18862	0.0281946	0.170505	0.140569	ALDH1A1/AKR1B1	2
GO:0010832	BP	GO:0010832	negative regulation of myotube differentiation	2/334	15/18862	0.0281946	0.170505	0.140569	TMEM119/BDNF	2
GO:0010838	BP	GO:0010838	positive regulation of keratinocyte proliferation	2/334	15/18862	0.0281946	0.170505	0.140569	TGM1/CRNN	2
GO:0045176	BP	GO:0045176	apical protein localization	2/334	15/18862	0.0281946	0.170505	0.140569	SHROOM3/MAL	2
GO:0046321	BP	GO:0046321	positive regulation of fatty acid oxidation	2/334	15/18862	0.0281946	0.170505	0.140569	TWIST1/IRS2	2
GO:0050651	BP	GO:0050651	dermatan sulfate proteoglycan biosynthetic process	2/334	15/18862	0.0281946	0.170505	0.140569	VCAN/BGN	2
GO:0061484	BP	GO:0061484	hematopoietic stem cell homeostasis	2/334	15/18862	0.0281946	0.170505	0.140569	ARMCX1/GLIS2	2
GO:0071371	BP	GO:0071371	cellular response to gonadotropin stimulus	2/334	15/18862	0.0281946	0.170505	0.140569	INHBA/HMGCS1	2
GO:2001279	BP	GO:2001279	regulation of unsaturated fatty acid biosynthetic process	2/334	15/18862	0.0281946	0.170505	0.140569	FABP5/ANXA1	2
GO:1903844	BP	GO:1903844	regulation of cellular response to transforming growth factor beta stimulus	6/334	130/18862	0.0283009	0.170848	0.140851	ASPN/HTRA1/PMEPA1/TGFB1I1/FBN1/SLC2A10	6
GO:0001933	BP	GO:0001933	negative regulation of protein phosphorylation	12/334	362/18862	0.0284193	0.171262	0.141193	THY1/PMEPA1/TWIST1/TRIB2/DUSP6/NTF3/CHP1/CEACAM1/BDKRB2/BDKRB1/GPRC5A/DUSP5	12
GO:0060191	BP	GO:0060191	regulation of lipase activity	5/334	97/18862	0.0290538	0.174737	0.144058	BDNF/NTRK2/NTF3/FGFR3/ANXA1	5
GO:0009410	BP	GO:0009410	response to xenobiotic stimulus	6/334	131/18862	0.0292354	0.174737	0.144058	CYP26A1/CYP1B1/GSTA1/GSTM3/CBR3/CYP2J2	6
GO:0061041	BP	GO:0061041	regulation of wound healing	6/334	131/18862	0.0292354	0.174737	0.144058	SMOC2/FERMT2/CEACAM1/ANXA1/ALOX12/DUOX2	6
GO:0009163	BP	GO:0009163	nucleoside biosynthetic process	3/334	38/18862	0.0294022	0.174737	0.144058	TYMP/UPP1/CDA	3
GO:0038179	BP	GO:0038179	neurotrophin signaling pathway	3/334	38/18862	0.0294022	0.174737	0.144058	BDNF/NTRK2/NTF3	3
GO:0045823	BP	GO:0045823	positive regulation of heart contraction	3/334	38/18862	0.0294022	0.174737	0.144058	TPM1/HEY2/ADM	3
GO:0045923	BP	GO:0045923	positive regulation of fatty acid metabolic process	3/334	38/18862	0.0294022	0.174737	0.144058	TWIST1/IRS2/ANXA1	3
GO:0051154	BP	GO:0051154	negative regulation of striated muscle cell differentiation	3/334	38/18862	0.0294022	0.174737	0.144058	FZD7/TMEM119/BDNF	3
GO:0034332	BP	GO:0034332	adherens junction organization	4/334	66/18862	0.0295081	0.174763	0.144079	CDH11/FERMT2/CADM1/EPHA4	4
GO:0050771	BP	GO:0050771	negative regulation of axonogenesis	4/334	66/18862	0.0295081	0.174763	0.144079	THY1/FGF13/EPHA7/SEMA6D	4
GO:0032409	BP	GO:0032409	regulation of transporter activity	10/334	283/18862	0.0298716	0.176612	0.145603	FXYD6/FGF13/TWIST1/KCNE1/PKD2/FHL1/CHP1/SLC6A9/PPIF/STK39	10
GO:0019217	BP	GO:0019217	regulation of fatty acid metabolic process	5/334	98/18862	0.0301888	0.177277	0.146151	TWIST1/IRS2/CEACAM1/FABP5/ANXA1	5
GO:0031341	BP	GO:0031341	regulation of cell killing	5/334	98/18862	0.0301888	0.177277	0.146151	CADM1/CD55/CEACAM1/CD1A/RAET1E	5
GO:0050830	BP	GO:0050830	defense response to Gram-positive bacterium	5/334	98/18862	0.0301888	0.177277	0.146151	RARRES2/GBP2/PGLYRP3/DEFB1/C10orf99	5
GO:0010595	BP	GO:0010595	positive regulation of endothelial cell migration	6/334	132/18862	0.0301901	0.177277	0.146151	SPARC/VEGFC/SMOC2/ANXA1/FGFBP1/ALOX12	6
GO:0006633	BP	GO:0006633	fatty acid biosynthetic process	7/334	168/18862	0.030289	0.177554	0.14638	AKR1C3/SCD/CEACAM1/FABP5/ANXA1/ALOX15B/ALOX12	7
GO:0060415	BP	GO:0060415	muscle tissue morphogenesis	4/334	67/18862	0.0309589	0.180865	0.149109	COL11A1/TPM1/HEY2/EFEMP2	4
GO:0072078	BP	GO:0072078	nephron tubule morphogenesis	4/334	67/18862	0.0309589	0.180865	0.149109	WNT2B/GPC3/PTCH1/PKD2	4
GO:0002687	BP	GO:0002687	positive regulation of leukocyte migration	6/334	133/18862	0.031165	0.18176	0.149848	THY1/VEGFC/RARRES2/BDKRB1/CXCL10/STK39	6
GO:0002064	BP	GO:0002064	epithelial cell development	8/334	207/18862	0.0315112	0.182061	0.150095	SLITRK6/COL15A1/AKR1B1/PODXL/GSTM3/TJP3/SHROOM3/ADAMTSL4	8
GO:0006206	BP	GO:0006206	pyrimidine nucleobase metabolic process	2/334	16/18862	0.0318514	0.182061	0.150095	TYMP/CDA	2
GO:0010224	BP	GO:0010224	response to UV-B	2/334	16/18862	0.0318514	0.182061	0.150095	HYAL1/CRIP1	2
GO:0010819	BP	GO:0010819	regulation of T cell chemotaxis	2/334	16/18862	0.0318514	0.182061	0.150095	CXCL10/STK39	2
GO:0019372	BP	GO:0019372	lipoxygenase pathway	2/334	16/18862	0.0318514	0.182061	0.150095	ALOX15B/ALOX12	2
GO:0020027	BP	GO:0020027	hemoglobin metabolic process	2/334	16/18862	0.0318514	0.182061	0.150095	INHBA/SLC6A9	2
GO:0030728	BP	GO:0030728	ovulation	2/334	16/18862	0.0318514	0.182061	0.150095	INHBA/EREG	2
GO:0034116	BP	GO:0034116	positive regulation of heterotypic cell-cell adhesion	2/334	16/18862	0.0318514	0.182061	0.150095	THY1/GCNT2	2
GO:0035067	BP	GO:0035067	negative regulation of histone acetylation	2/334	16/18862	0.0318514	0.182061	0.150095	TWIST1/SDR16C5	2
GO:0048385	BP	GO:0048385	regulation of retinoic acid receptor signaling pathway	2/334	16/18862	0.0318514	0.182061	0.150095	CYP26A1/AKR1C3	2
GO:0050655	BP	GO:0050655	dermatan sulfate proteoglycan metabolic process	2/334	16/18862	0.0318514	0.182061	0.150095	VCAN/BGN	2
GO:0072044	BP	GO:0072044	collecting duct development	2/334	16/18862	0.0318514	0.182061	0.150095	AKR1B1/PTCH1	2
GO:0048639	BP	GO:0048639	positive regulation of developmental growth	7/334	170/18862	0.0320041	0.18263	0.150565	FN1/BDNF/HEY2/MAP1B/GPAM/AGR2/CRABP2	7
GO:0007266	BP	GO:0007266	Rho protein signal transduction	6/334	134/18862	0.0321602	0.183217	0.151049	COL1A2/COL3A1/EPS8/PDPN/RHOD/CDC42EP1	6
GO:0051896	BP	GO:0051896	regulation of protein kinase B signaling	9/334	247/18862	0.0323704	0.18411	0.151785	AKR1C3/TSPYL5/NTRK2/FERMT2/FYN/GCNT2/IRS2/FGFR3/EREG	9
GO:0007044	BP	GO:0007044	cell-substrate junction assembly	5/334	100/18862	0.0325416	0.184474	0.152085	THY1/FN1/COL16A1/FERMT2/RHOD	5
GO:1903076	BP	GO:1903076	regulation of protein localization to plasma membrane	5/334	100/18862	0.0325416	0.184474	0.152085	MRAP2/LRRC15/ZDHHC2/ARHGEF16/AGR2	5
GO:0042542	BP	GO:0042542	response to hydrogen peroxide	6/334	135/18862	0.0331759	0.187452	0.15454	CYP1B1/COL1A1/FYN/ANXA1/PPIF/FOSL1	6
GO:0050671	BP	GO:0050671	positive regulation of lymphocyte proliferation	6/334	135/18862	0.0331759	0.187452	0.15454	VCAM1/GPAM/IRS2/CD55/ANXA1/VAV3	6
GO:0060443	BP	GO:0060443	mammary gland morphogenesis	3/334	40/18862	0.0335628	0.188094	0.155069	SOSTDC1/PTCH1/ELF3	3
GO:0071634	BP	GO:0071634	regulation of transforming growth factor beta production	3/334	40/18862	0.0335628	0.188094	0.155069	CD200/LUM/FN1	3
GO:0072528	BP	GO:0072528	pyrimidine-containing compound biosynthetic process	3/334	40/18862	0.0335628	0.188094	0.155069	TYMP/UPP1/CDA	3
GO:0072529	BP	GO:0072529	pyrimidine-containing compound catabolic process	3/334	40/18862	0.0335628	0.188094	0.155069	TYMP/UPP1/CDA	3
GO:1903524	BP	GO:1903524	positive regulation of blood circulation	3/334	40/18862	0.0335628	0.188094	0.155069	TPM1/HEY2/ADM	3
GO:1902106	BP	GO:1902106	negative regulation of leukocyte differentiation	5/334	101/18862	0.0337597	0.188488	0.155394	INHBA/FBN1/CEACAM1/ANXA1/PGLYRP3	5
GO:0071214	BP	GO:0071214	cellular response to abiotic stimulus	11/334	330/18862	0.0337975	0.188488	0.155394	EGR1/TSPYL5/COL1A1/AKR1B1/HYAL1/PKD2/TIMP1/CHP1/BDKRB2/CRIP1/STK39	11
GO:0104004	BP	GO:0104004	cellular response to environmental stimulus	11/334	330/18862	0.0337975	0.188488	0.155394	EGR1/TSPYL5/COL1A1/AKR1B1/HYAL1/PKD2/TIMP1/CHP1/BDKRB2/CRIP1/STK39	11
GO:0003208	BP	GO:0003208	cardiac ventricle morphogenesis	4/334	69/18862	0.0339845	0.188614	0.155498	HEY1/COL11A1/TPM1/HEY2	4
GO:0042446	BP	GO:0042446	hormone biosynthetic process	4/334	69/18862	0.0339845	0.188614	0.155498	EGR1/AKR1B1/ADM/DUOX2	4
GO:0072088	BP	GO:0072088	nephron epithelium morphogenesis	4/334	69/18862	0.0339845	0.188614	0.155498	WNT2B/GPC3/PTCH1/PKD2	4
GO:0032946	BP	GO:0032946	positive regulation of mononuclear cell proliferation	6/334	136/18862	0.0342121	0.189572	0.156287	VCAM1/GPAM/IRS2/CD55/ANXA1/VAV3	6
GO:0006486	BP	GO:0006486	protein glycosylation	9/334	250/18862	0.0345611	0.190648	0.157175	GXYLT2/EXTL2/GCNT2/B4GALT4/CHP1/ST6GALNAC1/FUT6/MUC1/FUT3	9
GO:0043413	BP	GO:0043413	macromolecule glycosylation	9/334	250/18862	0.0345611	0.190648	0.157175	GXYLT2/EXTL2/GCNT2/B4GALT4/CHP1/ST6GALNAC1/FUT6/MUC1/FUT3	9
GO:0006066	BP	GO:0006066	alcohol metabolic process	12/334	373/18862	0.0345727	0.190648	0.157175	AKR1C3/ALDH1A1/CYP1B1/PLCB4/DEGS2/AKR1B1/GPAM/HMGCS1/SCD/VLDLR/SDR16C5/DHRS9	12
GO:0061138	BP	GO:0061138	morphogenesis of a branching epithelium	7/334	173/18862	0.0346967	0.191026	0.157487	SULF1/COL4A1/WNT2B/GPC3/PTCH1/PKD2/ADM	7
GO:0098869	BP	GO:0098869	cellular oxidant detoxification	5/334	102/18862	0.0350058	0.191324	0.157732	GSTA1/GPX2/PXDN/GPX8/DUOX2	5
GO:0045165	BP	GO:0045165	cell fate commitment	9/334	251/18862	0.0353136	0.191324	0.157732	SOSTDC1/FZD7/FGF13/TGFB1I1/HEY2/WNT2B/PTCH1/PDPN/PITX1	9
GO:0003407	BP	GO:0003407	neural retina development	4/334	70/18862	0.0355597	0.191324	0.157732	THY1/ATP2B1/NTRK2/PTPRM	4
GO:0048844	BP	GO:0048844	artery morphogenesis	4/334	70/18862	0.0355597	0.191324	0.157732	HEY1/HEY2/EFEMP2/PKD2	4
GO:1901880	BP	GO:1901880	negative regulation of protein depolymerization	4/334	70/18862	0.0355597	0.191324	0.157732	FGF13/EPS8/MAP1B/SPTBN2	4
GO:1904427	BP	GO:1904427	positive regulation of calcium ion transmembrane transport	4/334	70/18862	0.0355597	0.191324	0.157732	THY1/PKD2/BDKRB1/CXCL10	4
GO:0001946	BP	GO:0001946	lymphangiogenesis	2/334	17/18862	0.0356833	0.191324	0.157732	VEGFC/PDPN	2
GO:0003184	BP	GO:0003184	pulmonary valve morphogenesis	2/334	17/18862	0.0356833	0.191324	0.157732	HEY1/HEY2	2
GO:0008356	BP	GO:0008356	asymmetric cell division	2/334	17/18862	0.0356833	0.191324	0.157732	FGF13/ETV5	2
GO:0009162	BP	GO:0009162	deoxyribonucleoside monophosphate metabolic process	2/334	17/18862	0.0356833	0.191324	0.157732	TYMP/UPP1	2
GO:0009312	BP	GO:0009312	oligosaccharide biosynthetic process	2/334	17/18862	0.0356833	0.191324	0.157732	ST6GALNAC1/FUT3	2
GO:0010544	BP	GO:0010544	negative regulation of platelet activation	2/334	17/18862	0.0356833	0.191324	0.157732	CEACAM1/ALOX12	2
GO:0036065	BP	GO:0036065	fucosylation	2/334	17/18862	0.0356833	0.191324	0.157732	FUT6/FUT3	2
GO:0050665	BP	GO:0050665	hydrogen peroxide biosynthetic process	2/334	17/18862	0.0356833	0.191324	0.157732	FYN/DUOX2	2
GO:0051782	BP	GO:0051782	negative regulation of cell division	2/334	17/18862	0.0356833	0.191324	0.157732	PTCH1/C10orf99	2
GO:0072091	BP	GO:0072091	regulation of stem cell proliferation	3/334	41/18862	0.0357517	0.191324	0.157732	EPCAM/VEGFC/FERMT2	3
GO:1904646	BP	GO:1904646	cellular response to amyloid-beta	3/334	41/18862	0.0357517	0.191324	0.157732	VCAM1/EPHA4/FYN	3
GO:1905314	BP	GO:1905314	semi-lunar valve development	3/334	41/18862	0.0357517	0.191324	0.157732	HEY1/TWIST1/HEY2	3
GO:0010634	BP	GO:0010634	positive regulation of epithelial cell migration	7/334	175/18862	0.036573	0.194509	0.160358	SPARC/VEGFC/SMOC2/HYAL1/ANXA1/FGFBP1/ALOX12	7
GO:0045766	BP	GO:0045766	positive regulation of angiogenesis	7/334	175/18862	0.036573	0.194509	0.160358	CYP1B1/VEGFC/TWIST1/SMOC2/HYAL1/ADM/ECM1	7
GO:0048771	BP	GO:0048771	tissue remodeling	7/334	175/18862	0.036573	0.194509	0.160358	CTHRC1/BGN/TMEM119/TIMP1/CEACAM1/CA2/ELF3	7
GO:1904018	BP	GO:1904018	positive regulation of vasculature development	7/334	175/18862	0.036573	0.194509	0.160358	CYP1B1/VEGFC/TWIST1/SMOC2/HYAL1/ADM/ECM1	7
GO:0072028	BP	GO:0072028	nephron morphogenesis	4/334	71/18862	0.0371764	0.197414	0.162753	WNT2B/GPC3/PTCH1/PKD2	4
GO:0048511	BP	GO:0048511	rhythmic process	10/334	294/18862	0.037263	0.197569	0.16288	EGR1/TWIST1/INHBA/ID3/SERPINF1/NTRK2/SLC6A4/BHLHE40/ARNTL2/EREG	10
GO:0048813	BP	GO:0048813	dendrite morphogenesis	6/334	139/18862	0.0374456	0.197927	0.163176	SDC2/DCLK1/EPHA4/FYN/FARP1/VLDLR	6
GO:0050921	BP	GO:0050921	positive regulation of chemotaxis	6/334	139/18862	0.0374456	0.197927	0.163176	VEGFC/RARRES2/SMOC2/NTF3/CXCL10/STK39	6
GO:0003197	BP	GO:0003197	endocardial cushion development	3/334	42/18862	0.0380123	0.198785	0.163883	HEY1/TWIST1/HEY2	3
GO:0031641	BP	GO:0031641	regulation of myelination	3/334	42/18862	0.0380123	0.198785	0.163883	PTPRZ1/TYMP/KLK8	3
GO:0031670	BP	GO:0031670	cellular response to nutrient	3/334	42/18862	0.0380123	0.198785	0.163883	COL1A1/POSTN/ATP2B1	3
GO:0042181	BP	GO:0042181	ketone biosynthetic process	3/334	42/18862	0.0380123	0.198785	0.163883	AKR1C3/EGR1/ADM	3
GO:0071604	BP	GO:0071604	transforming growth factor beta production	3/334	42/18862	0.0380123	0.198785	0.163883	CD200/LUM/FN1	3
GO:1901659	BP	GO:1901659	glycosyl compound biosynthetic process	3/334	42/18862	0.0380123	0.198785	0.163883	TYMP/UPP1/CDA	3
GO:2001239	BP	GO:2001239	regulation of extrinsic apoptotic signaling pathway in absence of ligand	3/334	42/18862	0.0380123	0.198785	0.163883	INHBA/SRPX/FYN	3
GO:0007601	BP	GO:0007601	visual perception	8/334	215/18862	0.038104	0.198962	0.164029	COL11A1/HMCN1/CYP1B1/SLITRK6/LUM/COL1A1/TGFBI/RABGGTA	8
GO:0015909	BP	GO:0015909	long-chain fatty acid transport	4/334	72/18862	0.0388349	0.201555	0.166166	IRS2/FABP5/ANXA1/BDKRB2	4
GO:0032413	BP	GO:0032413	negative regulation of ion transmembrane transporter activity	4/334	72/18862	0.0388349	0.201555	0.166166	KCNE1/PKD2/SLC6A9/STK39	4
GO:0035924	BP	GO:0035924	cellular response to vascular endothelial growth factor stimulus	4/334	72/18862	0.0388349	0.201555	0.166166	VEGFC/VCAM1/SMOC2/ANXA1	4
GO:1903036	BP	GO:1903036	positive regulation of response to wounding	4/334	72/18862	0.0388349	0.201555	0.166166	SMOC2/FERMT2/ANXA1/DUOX2	4
GO:1903707	BP	GO:1903707	negative regulation of hemopoiesis	5/334	105/18862	0.0389132	0.201657	0.166251	INHBA/FBN1/CEACAM1/ANXA1/PGLYRP3	5
GO:0009223	BP	GO:0009223	pyrimidine deoxyribonucleotide catabolic process	2/334	18/18862	0.039683	0.203198	0.167522	TYMP/UPP1	2
GO:0030214	BP	GO:0030214	hyaluronan catabolic process	2/334	18/18862	0.039683	0.203198	0.167522	HYAL1/CHP1	2
GO:0033189	BP	GO:0033189	response to vitamin A	2/334	18/18862	0.039683	0.203198	0.167522	CYP26A1/MAP1B	2
GO:0060716	BP	GO:0060716	labyrinthine layer blood vessel development	2/334	18/18862	0.039683	0.203198	0.167522	HEY1/HEY2	2
GO:0060973	BP	GO:0060973	cell migration involved in heart development	2/334	18/18862	0.039683	0.203198	0.167522	TWIST1/FLRT3	2
GO:0061298	BP	GO:0061298	retina vasculature development in camera-type eye	2/334	18/18862	0.039683	0.203198	0.167522	CYP1B1/COL4A1	2
GO:0070293	BP	GO:0070293	renal absorption	2/334	18/18862	0.039683	0.203198	0.167522	AKR1C3/AQP3	2
GO:0071498	BP	GO:0071498	cellular response to fluid shear stress	2/334	18/18862	0.039683	0.203198	0.167522	PKD2/CA2	2
GO:0032412	BP	GO:0032412	regulation of ion transmembrane transporter activity	9/334	257/18862	0.0400655	0.204756	0.168806	FXYD6/FGF13/KCNE1/PKD2/FHL1/CHP1/SLC6A9/PPIF/STK39	9
GO:0072009	BP	GO:0072009	nephron epithelium development	5/334	106/18862	0.0402724	0.204756	0.168806	WNT2B/PODXL/GPC3/PTCH1/PKD2	5
GO:0150115	BP	GO:0150115	cell-substrate junction organization	5/334	106/18862	0.0402724	0.204756	0.168806	THY1/FN1/COL16A1/FERMT2/RHOD	5
GO:0061383	BP	GO:0061383	trabecula morphogenesis	3/334	43/18862	0.0403442	0.204756	0.168806	HEY1/COL1A1/HEY2	3
GO:0097178	BP	GO:0097178	ruffle assembly	3/334	43/18862	0.0403442	0.204756	0.168806	PFN2/EPS8/AIF1L	3
GO:2000142	BP	GO:2000142	regulation of DNA-templated transcription, initiation	3/334	43/18862	0.0403442	0.204756	0.168806	TWIST1/HEY2/FOSL1	3
GO:0048644	BP	GO:0048644	muscle organ morphogenesis	4/334	73/18862	0.040535	0.205119	0.169105	COL11A1/TPM1/HEY2/EFEMP2	4
GO:0060193	BP	GO:0060193	positive regulation of lipase activity	4/334	73/18862	0.040535	0.205119	0.169105	BDNF/NTRK2/NTF3/FGFR3	4
GO:0097529	BP	GO:0097529	myeloid leukocyte migration	8/334	218/18862	0.0407981	0.206147	0.169953	CD200/VEGFC/RARRES2/ANXA1/CXCL10/CD177/VAV3/CXCR2	8
GO:0019730	BP	GO:0019730	antimicrobial humoral response	6/334	142/18862	0.0408684	0.206199	0.169996	RARRES2/WFDC5/PI3/PGLYRP3/CXCL10/DEFB1	6
GO:0034599	BP	GO:0034599	cellular response to oxidative stress	10/334	299/18862	0.0410092	0.206607	0.170332	AKR1C3/CYP1B1/GPX2/ETV5/TPM1/GPX8/FYN/PKD2/ANXA1/PPIF	10
GO:0090100	BP	GO:0090100	positive regulation of transmembrane receptor protein serine/threonine kinase signaling pathway	5/334	107/18862	0.0416602	0.20958	0.172783	SULF1/INHBA/TGFB1I1/GPC3/SLC2A10	5
GO:0050953	BP	GO:0050953	sensory perception of light stimulus	8/334	219/18862	0.0417236	0.209592	0.172793	COL11A1/HMCN1/CYP1B1/SLITRK6/LUM/COL1A1/TGFBI/RABGGTA	8
GO:0007596	BP	GO:0007596	blood coagulation	11/334	342/18862	0.0419601	0.210473	0.173519	CYP4F11/COL1A2/COL3A1/COL1A1/FN1/FYN/PDPN/CEACAM1/ALOX12/CD177/VAV3	11
GO:0003254	BP	GO:0003254	regulation of membrane depolarization	3/334	44/18862	0.0427469	0.211948	0.174735	FHL1/MLLT11/ALOX12	3
GO:0010863	BP	GO:0010863	positive regulation of phospholipase C activity	3/334	44/18862	0.0427469	0.211948	0.174735	BDNF/NTRK2/NTF3	3
GO:0042269	BP	GO:0042269	regulation of natural killer cell mediated cytotoxicity	3/334	44/18862	0.0427469	0.211948	0.174735	CADM1/CEACAM1/RAET1E	3
GO:0051150	BP	GO:0051150	regulation of smooth muscle cell differentiation	3/334	44/18862	0.0427469	0.211948	0.174735	HEY2/EFEMP2/EREG	3
GO:0055010	BP	GO:0055010	ventricular cardiac muscle tissue morphogenesis	3/334	44/18862	0.0427469	0.211948	0.174735	COL11A1/TPM1/HEY2	3
GO:0060711	BP	GO:0060711	labyrinthine layer development	3/334	44/18862	0.0427469	0.211948	0.174735	HEY1/HEY2/ADM	3
GO:0060976	BP	GO:0060976	coronary vasculature development	3/334	44/18862	0.0427469	0.211948	0.174735	HEY2/PRICKLE1/GPC3	3
GO:1901658	BP	GO:1901658	glycosyl compound catabolic process	3/334	44/18862	0.0427469	0.211948	0.174735	TYMP/UPP1/CDA	3
GO:0034446	BP	GO:0034446	substrate adhesion-dependent cell spreading	5/334	108/18862	0.0430765	0.212786	0.175426	FZD7/POSTN/FN1/FERMT2/PDPN	5
GO:0001738	BP	GO:0001738	morphogenesis of a polarized epithelium	6/334	144/18862	0.0432566	0.212786	0.175426	CTHRC1/FZD7/GPC4/PRICKLE1/GPC3/FZD3	6
GO:1901214	BP	GO:1901214	regulation of neuron death	10/334	302/18862	0.0433768	0.212786	0.175426	EGR1/CD200/BDNF/EPHA7/PTPRZ1/SERPINF1/NTRK2/FYN/NTF3/CHP1	10
GO:0051480	BP	GO:0051480	regulation of cytosolic calcium ion concentration	11/334	344/18862	0.0434423	0.212786	0.175426	THY1/PTGFR/ATP2B1/FYN/PKD2/CD55/BDKRB2/BDKRB1/ADM/CXCL10/CXCR2	11
GO:0003159	BP	GO:0003159	morphogenesis of an endothelium	2/334	19/18862	0.0438434	0.212786	0.175426	CXCL10/ALOX12	2
GO:0006044	BP	GO:0006044	N-acetylglucosamine metabolic process	2/334	19/18862	0.0438434	0.212786	0.175426	CHST7/EXTL2	2
GO:0007398	BP	GO:0007398	ectoderm development	2/334	19/18862	0.0438434	0.212786	0.175426	AMER2/FZD7	2
GO:0007620	BP	GO:0007620	copulation	2/334	19/18862	0.0438434	0.212786	0.175426	SLC6A4/PI3	2
GO:0009129	BP	GO:0009129	pyrimidine nucleoside monophosphate metabolic process	2/334	19/18862	0.0438434	0.212786	0.175426	TYMP/UPP1	2
GO:0032288	BP	GO:0032288	myelin assembly	2/334	19/18862	0.0438434	0.212786	0.175426	UGT8/EPB41L3	2
GO:0035313	BP	GO:0035313	wound healing, spreading of epidermal cells	2/334	19/18862	0.0438434	0.212786	0.175426	COL5A1/FERMT2	2
GO:0045618	BP	GO:0045618	positive regulation of keratinocyte differentiation	2/334	19/18862	0.0438434	0.212786	0.175426	ETV4/ALOX15B	2
GO:0051900	BP	GO:0051900	regulation of mitochondrial depolarization	2/334	19/18862	0.0438434	0.212786	0.175426	MLLT11/ALOX12	2
GO:0061154	BP	GO:0061154	endothelial tube morphogenesis	2/334	19/18862	0.0438434	0.212786	0.175426	CXCL10/ALOX12	2
GO:2000757	BP	GO:2000757	negative regulation of peptidyl-lysine acetylation	2/334	19/18862	0.0438434	0.212786	0.175426	TWIST1/SDR16C5	2
GO:0043536	BP	GO:0043536	positive regulation of blood vessel endothelial cell migration	4/334	75/18862	0.0440605	0.213538	0.176046	VEGFC/ANXA1/FGFBP1/ALOX12	4
GO:0033002	BP	GO:0033002	muscle cell proliferation	8/334	222/18862	0.0445833	0.215768	0.177885	OGN/TPM1/AKR1B1/HEY2/EFEMP2/MEIS1/EREG/ALOX12	8
GO:0007599	BP	GO:0007599	hemostasis	11/334	346/18862	0.0449603	0.217287	0.179137	CYP4F11/COL1A2/COL3A1/COL1A1/FN1/FYN/PDPN/CEACAM1/ALOX12/CD177/VAV3	11
GO:0032970	BP	GO:0032970	regulation of actin filament-based process	12/334	389/18862	0.0451373	0.217691	0.17947	PFN2/FGF13/EPS8/TPM1/RHOBTB1/FERMT2/PDPN/ARHGAP28/NTF3/SPTBN2/RHOD/CDC42EP1	12
GO:0085029	BP	GO:0085029	extracellular matrix assembly	3/334	45/18862	0.0452196	0.217691	0.17947	COL1A2/PXDN/EFEMP2	3
GO:0070085	BP	GO:0070085	glycosylation	9/334	263/18862	0.0452337	0.217691	0.17947	GXYLT2/EXTL2/GCNT2/B4GALT4/CHP1/ST6GALNAC1/FUT6/MUC1/FUT3	9
GO:0050817	BP	GO:0050817	coagulation	11/334	347/18862	0.0457328	0.219786	0.181196	CYP4F11/COL1A2/COL3A1/COL1A1/FN1/FYN/PDPN/CEACAM1/ALOX12/CD177/VAV3	11
GO:0001960	BP	GO:0001960	negative regulation of cytokine-mediated signaling pathway	4/334	76/18862	0.0458857	0.219906	0.181296	IL1R2/PXDN/IL1RN/ECM1	4
GO:0051279	BP	GO:0051279	regulation of release of sequestered calcium ion into cytosol	4/334	76/18862	0.0458857	0.219906	0.181296	THY1/PKD2/BDKRB1/CXCL10	4
GO:0090288	BP	GO:0090288	negative regulation of cellular response to growth factor stimulus	5/334	110/18862	0.0459953	0.220125	0.181476	SOSTDC1/HTRA1/SHISA2/SULF1/FBN1	5
GO:0072330	BP	GO:0072330	monocarboxylic acid biosynthetic process	8/334	224/18862	0.0465599	0.222517	0.183449	AKR1C3/SCD/CEACAM1/FABP5/ANXA1/ALOX15B/ALOX12/DHRS9	8
GO:0007015	BP	GO:0007015	actin filament organization	13/334	435/18862	0.0469482	0.223932	0.184615	PFN2/EPS8/TPM1/MARCKSL1/RHOBTB1/FERMT2/ARHGAP28/DPYSL3/SPTBN2/AIF1L/RHOD/CDC42EP1/SHROOM3	13
GO:0031623	BP	GO:0031623	receptor internalization	5/334	111/18862	0.0474978	0.223932	0.184615	SFRP4/NTF3/CEACAM1/ADM/CXCR2	5
GO:0002088	BP	GO:0002088	lens development in camera-type eye	4/334	77/18862	0.0477526	0.223932	0.184615	SLITRK6/WNT2B/NHS/MEIS1	4
GO:0005978	BP	GO:0005978	glycogen biosynthetic process	3/334	46/18862	0.0477619	0.223932	0.184615	IRS2/PPP1R3C/GYS2	3
GO:0009250	BP	GO:0009250	glucan biosynthetic process	3/334	46/18862	0.0477619	0.223932	0.184615	IRS2/PPP1R3C/GYS2	3
GO:0043268	BP	GO:0043268	positive regulation of potassium ion transport	3/334	46/18862	0.0477619	0.223932	0.184615	KCNE1/FHL1/STK39	3
GO:0048483	BP	GO:0048483	autonomic nervous system development	3/334	46/18862	0.0477619	0.223932	0.184615	VCAM1/FN1/FZD3	3
GO:0050919	BP	GO:0050919	negative chemotaxis	3/334	46/18862	0.0477619	0.223932	0.184615	EPHA7/FLRT3/SEMA6D	3
GO:1900274	BP	GO:1900274	regulation of phospholipase C activity	3/334	46/18862	0.0477619	0.223932	0.184615	BDNF/NTRK2/NTF3	3
GO:2001258	BP	GO:2001258	negative regulation of cation channel activity	3/334	46/18862	0.0477619	0.223932	0.184615	KCNE1/PKD2/SLC6A9	3
GO:0006244	BP	GO:0006244	pyrimidine nucleotide catabolic process	2/334	20/18862	0.0481575	0.223932	0.184615	TYMP/UPP1	2
GO:0019373	BP	GO:0019373	epoxygenase P450 pathway	2/334	20/18862	0.0481575	0.223932	0.184615	CYP1B1/CYP2J2	2
GO:0031998	BP	GO:0031998	regulation of fatty acid beta-oxidation	2/334	20/18862	0.0481575	0.223932	0.184615	TWIST1/IRS2	2
GO:0036120	BP	GO:0036120	cellular response to platelet-derived growth factor stimulus	2/334	20/18862	0.0481575	0.223932	0.184615	HYAL1/FYN	2
GO:0044342	BP	GO:0044342	type B pancreatic cell proliferation	2/334	20/18862	0.0481575	0.223932	0.184615	IGFBP4/SERPINB1	2
GO:0046885	BP	GO:0046885	regulation of hormone biosynthetic process	2/334	20/18862	0.0481575	0.223932	0.184615	EGR1/ADM	2
GO:0051412	BP	GO:0051412	response to corticosterone	2/334	20/18862	0.0481575	0.223932	0.184615	ATP2B1/FOSL1	2
GO:0071379	BP	GO:0071379	cellular response to prostaglandin stimulus	2/334	20/18862	0.0481575	0.223932	0.184615	AKR1C3/PTGFR	2
GO:1902644	BP	GO:1902644	tertiary alcohol metabolic process	2/334	20/18862	0.0481575	0.223932	0.184615	AKR1C3/AKR1B1	2
GO:2000678	BP	GO:2000678	negative regulation of transcription regulatory region DNA binding	2/334	20/18862	0.0481575	0.223932	0.184615	HEY1/HEY2	2
GO:0070665	BP	GO:0070665	positive regulation of leukocyte proliferation	6/334	148/18862	0.0482911	0.223949	0.184628	VCAM1/GPAM/IRS2/CD55/ANXA1/VAV3	6
GO:0097530	BP	GO:0097530	granulocyte migration	6/334	148/18862	0.0482911	0.223949	0.184628	RARRES2/ANXA1/CXCL10/CD177/VAV3/CXCR2	6
GO:0030595	BP	GO:0030595	leukocyte chemotaxis	8/334	226/18862	0.048593	0.224742	0.185283	VEGFC/RARRES2/ANXA1/CXCL10/VAV3/CXCR2/C10orf99/STK39	8
GO:0046777	BP	GO:0046777	protein autophosphorylation	8/334	226/18862	0.048593	0.224742	0.185283	VEGFC/EPHA7/NTRK2/PRKX/EPHA4/CHP1/FGFR3/STK39	8
GO:0030278	BP	GO:0030278	regulation of ossification	5/334	112/18862	0.0490292	0.226152	0.186445	OMD/TMEM119/TWIST1/ATP2B1/ECM1	5
GO:1903828	BP	GO:1903828	negative regulation of cellular protein localization	5/334	112/18862	0.0490292	0.226152	0.186445	MRAP2/LRRC15/DCLK1/KCNE1/CHP1	5
GO:0007204	BP	GO:0007204	positive regulation of cytosolic calcium ion concentration	10/334	310/18862	0.0501411	0.230971	0.190418	THY1/PTGFR/FYN/PKD2/CD55/BDKRB2/BDKRB1/ADM/CXCL10/CXCR2	10
GO:0031952	BP	GO:0031952	regulation of protein autophosphorylation	3/334	47/18862	0.050373	0.231729	0.191043	VEGFC/EPHA7/CHP1	3
GO:0009266	BP	GO:0009266	response to temperature stimulus	8/334	228/18862	0.050683	0.232844	0.191962	PLAC8/TGFB1I1/ATP2B1/HSPA6/ANO1/ADM/CXCL10/CRNN	8
GO:0022408	BP	GO:0022408	negative regulation of cell-cell adhesion	7/334	189/18862	0.0515842	0.236162	0.194697	VTCN1/EPCAM/PODXL/CEACAM1/ANXA1/IL1RN/ALOX12	7
GO:0001892	BP	GO:0001892	embryonic placenta development	4/334	79/18862	0.051611	0.236162	0.194697	HEY1/HEY2/PKD2/ADM	4
GO:0001910	BP	GO:0001910	regulation of leukocyte mediated cytotoxicity	4/334	79/18862	0.051611	0.236162	0.194697	CADM1/CEACAM1/CD1A/RAET1E	4
GO:0048675	BP	GO:0048675	axon extension	5/334	114/18862	0.0521784	0.237081	0.195455	FN1/MAP1B/DCLK1/ALCAM/SEMA6D	5
GO:0002052	BP	GO:0002052	positive regulation of neuroblast proliferation	2/334	21/18862	0.0526187	0.237081	0.195455	VEGFC/FZD3	2
GO:0003177	BP	GO:0003177	pulmonary valve development	2/334	21/18862	0.0526187	0.237081	0.195455	HEY1/HEY2	2
GO:0006590	BP	GO:0006590	thyroid hormone generation	2/334	21/18862	0.0526187	0.237081	0.195455	CTSK/DUOX2	2
GO:0016137	BP	GO:0016137	glycoside metabolic process	2/334	21/18862	0.0526187	0.237081	0.195455	AKR1C3/AKR1B1	2
GO:0035809	BP	GO:0035809	regulation of urine volume	2/334	21/18862	0.0526187	0.237081	0.195455	AKR1B1/ADM	2
GO:0036119	BP	GO:0036119	response to platelet-derived growth factor	2/334	21/18862	0.0526187	0.237081	0.195455	HYAL1/FYN	2
GO:0036303	BP	GO:0036303	lymph vessel morphogenesis	2/334	21/18862	0.0526187	0.237081	0.195455	VEGFC/PDPN	2
GO:0071636	BP	GO:0071636	positive regulation of transforming growth factor beta production	2/334	21/18862	0.0526187	0.237081	0.195455	CD200/LUM	2
GO:1902254	BP	GO:1902254	negative regulation of intrinsic apoptotic signaling pathway by p53 class mediator	2/334	21/18862	0.0526187	0.237081	0.195455	BDKRB2/MUC1	2
GO:0006694	BP	GO:0006694	steroid biosynthetic process	7/334	190/18862	0.0527851	0.237081	0.195455	AKR1C3/EGR1/AKR1B1/GPAM/HMGCS1/SCD/ADM	7
GO:0002715	BP	GO:0002715	regulation of natural killer cell mediated immunity	3/334	48/18862	0.0530521	0.237081	0.195455	CADM1/CEACAM1/RAET1E	3
GO:0002762	BP	GO:0002762	negative regulation of myeloid leukocyte differentiation	3/334	48/18862	0.0530521	0.237081	0.195455	INHBA/FBN1/CEACAM1	3
GO:0033628	BP	GO:0033628	regulation of cell adhesion mediated by integrin	3/334	48/18862	0.0530521	0.237081	0.195455	CYP1B1/PODXL/MUC1	3
GO:0045540	BP	GO:0045540	regulation of cholesterol biosynthetic process	3/334	48/18862	0.0530521	0.237081	0.195455	GPAM/HMGCS1/SCD	3
GO:0070839	BP	GO:0070839	metal ion export	3/334	48/18862	0.0530521	0.237081	0.195455	ATP12A/ATP2B1/KCNE1	3
GO:0106118	BP	GO:0106118	regulation of sterol biosynthetic process	3/334	48/18862	0.0530521	0.237081	0.195455	GPAM/HMGCS1/SCD	3
GO:1990090	BP	GO:1990090	cellular response to nerve growth factor stimulus	3/334	48/18862	0.0530521	0.237081	0.195455	BDNF/NTRK2/NTF3	3
GO:0001942	BP	GO:0001942	hair follicle development	4/334	80/18862	0.0536023	0.239229	0.197226	SOSTDC1/FST/INHBA/FZD3	4
GO:0001935	BP	GO:0001935	endothelial cell proliferation	7/334	191/18862	0.0540034	0.240707	0.198444	SPARC/SULF1/VEGFC/PRKX/PTPRM/ECM1/FGFBP1	7
GO:0043491	BP	GO:0043491	protein kinase B signaling	9/334	273/18862	0.0548035	0.243957	0.201124	AKR1C3/TSPYL5/NTRK2/FERMT2/FYN/GCNT2/IRS2/FGFR3/EREG	9
GO:0010976	BP	GO:0010976	positive regulation of neuron projection development	6/334	153/18862	0.0550733	0.244841	0.201853	BDNF/SERPINF1/NTRK2/FYN/DPYSL3/VLDLR	6
GO:0022617	BP	GO:0022617	extracellular matrix disassembly	4/334	81/18862	0.0556348	0.24597	0.202784	CTSK/HTRA1/TIMP1/PDPN	4
GO:0043242	BP	GO:0043242	negative regulation of protein-containing complex disassembly	4/334	81/18862	0.0556348	0.24597	0.202784	FGF13/EPS8/MAP1B/SPTBN2	4
GO:0060761	BP	GO:0060761	negative regulation of response to cytokine stimulus	4/334	81/18862	0.0556348	0.24597	0.202784	IL1R2/PXDN/IL1RN/ECM1	4
GO:0050982	BP	GO:0050982	detection of mechanical stimulus	3/334	49/18862	0.0557986	0.24597	0.202784	COL11A1/FYN/PKD2	3
GO:0072132	BP	GO:0072132	mesenchyme morphogenesis	3/334	49/18862	0.0557986	0.24597	0.202784	HEY1/TWIST1/HEY2	3
GO:0120178	BP	GO:0120178	steroid hormone biosynthetic process	3/334	49/18862	0.0557986	0.24597	0.202784	EGR1/AKR1B1/ADM	3
GO:0030522	BP	GO:0030522	intracellular receptor signaling pathway	9/334	274/18862	0.0558276	0.24597	0.202784	CYP26A1/AKR1C3/PMEPA1/TWIST1/NR3C2/NR2F1/GPAM/FABP5/ALOX15B	9
GO:0002683	BP	GO:0002683	negative regulation of immune system process	12/334	403/18862	0.0560596	0.246677	0.203366	VTCN1/CD200/HTRA1/THY1/COL3A1/INHBA/FBN1/GPAM/CD55/CEACAM1/ANXA1/PGLYRP3	12
GO:0050731	BP	GO:0050731	positive regulation of peptidyl-tyrosine phosphorylation	7/334	193/18862	0.0564925	0.247356	0.203926	BDNF/NTRK2/EPHA4/FYN/NTF3/FGFR3/EREG	7
GO:1901654	BP	GO:1901654	response to ketone	7/334	193/18862	0.0564925	0.247356	0.203926	AKR1C3/PTGFR/ATP2B1/SERPINF1/AKR1B1/FOSL1/SCNN1B	7
GO:0072659	BP	GO:0072659	protein localization to plasma membrane	9/334	275/18862	0.056864	0.247356	0.203926	MRAP2/FGF13/LRRC15/ZDHHC2/PTCH1/ARHGEF16/AGR2/PKP3/EPB41L3	9
GO:0034643	BP	GO:0034643	establishment of mitochondrion localization, microtubule-mediated	2/334	22/18862	0.0572204	0.247356	0.203926	ARMCX3/MAP1B	2
GO:0035970	BP	GO:0035970	peptidyl-threonine dephosphorylation	2/334	22/18862	0.0572204	0.247356	0.203926	DUSP6/DUSP5	2
GO:0047497	BP	GO:0047497	mitochondrion transport along microtubule	2/334	22/18862	0.0572204	0.247356	0.203926	ARMCX3/MAP1B	2
GO:0050860	BP	GO:0050860	negative regulation of T cell receptor signaling pathway	2/334	22/18862	0.0572204	0.247356	0.203926	THY1/CEACAM1	2
GO:0051151	BP	GO:0051151	negative regulation of smooth muscle cell differentiation	2/334	22/18862	0.0572204	0.247356	0.203926	HEY2/EREG	2
GO:0051882	BP	GO:0051882	mitochondrial depolarization	2/334	22/18862	0.0572204	0.247356	0.203926	MLLT11/ALOX12	2
GO:0055093	BP	GO:0055093	response to hyperoxia	2/334	22/18862	0.0572204	0.247356	0.203926	COL1A1/PDPN	2
GO:0071467	BP	GO:0071467	cellular response to pH	2/334	22/18862	0.0572204	0.247356	0.203926	HYAL1/CHP1	2
GO:1901685	BP	GO:1901685	glutathione derivative metabolic process	2/334	22/18862	0.0572204	0.247356	0.203926	GSTA1/GSTM3	2
GO:1901687	BP	GO:1901687	glutathione derivative biosynthetic process	2/334	22/18862	0.0572204	0.247356	0.203926	GSTA1/GSTM3	2
GO:1903077	BP	GO:1903077	negative regulation of protein localization to plasma membrane	2/334	22/18862	0.0572204	0.247356	0.203926	MRAP2/LRRC15	2
GO:0043687	BP	GO:0043687	post-translational protein modification	11/334	361/18862	0.0575133	0.248218	0.204637	VCAN/SDC2/MXRA8/FN1/FBN1/GPC3/LGALS1/IGFBP4/TIMP1/PRSS23/RABGGTA	11
GO:0006970	BP	GO:0006970	response to osmotic stress	4/334	82/18862	0.0577085	0.248218	0.204637	AKR1B1/PKD2/BDKRB2/STK39	4
GO:1901568	BP	GO:1901568	fatty acid derivative metabolic process	4/334	82/18862	0.0577085	0.248218	0.204637	CYP4F11/SCD/ALOX15B/ALOX12	4
GO:2000177	BP	GO:2000177	regulation of neural precursor cell proliferation	4/334	82/18862	0.0577085	0.248218	0.204637	VEGFC/PTPRZ1/SLC6A4/FZD3	4
GO:0042692	BP	GO:0042692	muscle cell differentiation	11/334	362/18862	0.0584251	0.25051	0.206526	HEY1/FZD7/TMEM119/BDNF/TPM1/HEY2/EFEMP2/CSRP2/ADM/EREG/CXCL10	11
GO:0051056	BP	GO:0051056	regulation of small GTPase mediated signal transduction	10/334	319/18862	0.0585551	0.25051	0.206526	COL3A1/EPS8/RHOBTB1/PSD3/ARHGEF16/ARHGAP28/IRS2/DEPDC7/RHOD/VAV3	10
GO:0003229	BP	GO:0003229	ventricular cardiac muscle tissue development	3/334	50/18862	0.0586115	0.25051	0.206526	COL11A1/TPM1/HEY2	3
GO:1990089	BP	GO:1990089	response to nerve growth factor	3/334	50/18862	0.0586115	0.25051	0.206526	BDNF/NTRK2/NTF3	3
GO:0099177	BP	GO:0099177	regulation of trans-synaptic signaling	12/334	406/18862	0.0586129	0.25051	0.206526	CDH11/PLCB4/BDNF/NTRK2/TSHZ3/MAP1B/ZDHHC2/SLC6A4/EPHA4/FYN/NTF3/FABP5	12
GO:0003014	BP	GO:0003014	renal system process	5/334	118/18862	0.0588236	0.25051	0.206526	AKR1C3/SULF1/AKR1B1/ADM/AQP3	5
GO:0051928	BP	GO:0051928	positive regulation of calcium ion transport	5/334	118/18862	0.0588236	0.25051	0.206526	THY1/ATP2B1/PKD2/BDKRB1/CXCL10	5
GO:0072676	BP	GO:0072676	lymphocyte migration	5/334	118/18862	0.0588236	0.25051	0.206526	CD200/CXCL10/ECM1/C10orf99/STK39	5
GO:1901215	BP	GO:1901215	negative regulation of neuron death	7/334	195/18862	0.0590518	0.250861	0.206816	CD200/BDNF/PTPRZ1/SERPINF1/NTRK2/FYN/NTF3	7
GO:1902806	BP	GO:1902806	regulation of cell cycle G1/S phase transition	7/334	195/18862	0.0590518	0.250861	0.206816	HYAL1/PKD2/FHL1/ANXA1/MUC1/CRNN/C10orf99	7
GO:0022404	BP	GO:0022404	molting cycle process	4/334	83/18862	0.059823	0.253199	0.208743	SOSTDC1/FST/INHBA/FZD3	4
GO:0022405	BP	GO:0022405	hair cycle process	4/334	83/18862	0.059823	0.253199	0.208743	SOSTDC1/FST/INHBA/FZD3	4
GO:0060291	BP	GO:0060291	long-term synaptic potentiation	4/334	83/18862	0.059823	0.253199	0.208743	NTRK2/TSHZ3/ZDHHC2/EPHA4	4
GO:0030514	BP	GO:0030514	negative regulation of BMP signaling pathway	3/334	51/18862	0.0614901	0.258506	0.213118	SOSTDC1/HTRA1/FBN1	3
GO:0032964	BP	GO:0032964	collagen biosynthetic process	3/334	51/18862	0.0614901	0.258506	0.213118	COL5A1/SERPINH1/COL1A1	3
GO:1904645	BP	GO:1904645	response to amyloid-beta	3/334	51/18862	0.0614901	0.258506	0.213118	VCAM1/EPHA4/FYN	3
GO:2000677	BP	GO:2000677	regulation of transcription regulatory region DNA binding	3/334	51/18862	0.0614901	0.258506	0.213118	HEY1/TWIST1/HEY2	3
GO:0003416	BP	GO:0003416	endochondral bone growth	2/334	23/18862	0.0619562	0.258506	0.213118	FGFR3/ECM1	2
GO:0009219	BP	GO:0009219	pyrimidine deoxyribonucleotide metabolic process	2/334	23/18862	0.0619562	0.258506	0.213118	TYMP/UPP1	2
GO:0010996	BP	GO:0010996	response to auditory stimulus	2/334	23/18862	0.0619562	0.258506	0.213118	SLITRK6/CXCL10	2
GO:0034505	BP	GO:0034505	tooth mineralization	2/334	23/18862	0.0619562	0.258506	0.213118	ASPN/COL1A1	2
GO:1901984	BP	GO:1901984	negative regulation of protein acetylation	2/334	23/18862	0.0619562	0.258506	0.213118	TWIST1/SDR16C5	2
GO:1903055	BP	GO:1903055	positive regulation of extracellular matrix organization	2/334	23/18862	0.0619562	0.258506	0.213118	EFEMP2/PDPN	2
GO:0014031	BP	GO:0014031	mesenchymal cell development	4/334	84/18862	0.0619783	0.258506	0.213118	TWIST1/FN1/HEY2/SEMA6D	4
GO:0098773	BP	GO:0098773	skin epidermis development	4/334	84/18862	0.0619783	0.258506	0.213118	SOSTDC1/FST/INHBA/FZD3	4
GO:0051494	BP	GO:0051494	negative regulation of cytoskeleton organization	6/334	158/18862	0.0624034	0.259964	0.21432	PFN2/FGF13/EPS8/MAP1B/ARHGAP28/SPTBN2	6
GO:0003007	BP	GO:0003007	heart morphogenesis	8/334	239/18862	0.0632118	0.263013	0.216834	HEY1/COL11A1/COL5A1/TWIST1/TPM1/HEY2/PTCH1/PKD2	8
GO:0015849	BP	GO:0015849	organic acid transport	10/334	324/18862	0.0636063	0.264335	0.217924	ABCG2/NTRK2/PDPN/IRS2/CEACAM1/FABP5/SLC6A9/ANXA1/BDKRB2/SLC7A5	10
GO:0034614	BP	GO:0034614	cellular response to reactive oxygen species	6/334	159/18862	0.0639354	0.265062	0.218524	AKR1C3/CYP1B1/TPM1/PKD2/ANXA1/PPIF	6
GO:0051147	BP	GO:0051147	regulation of muscle cell differentiation	6/334	159/18862	0.0639354	0.265062	0.218524	FZD7/TMEM119/BDNF/HEY2/EFEMP2/EREG	6
GO:0048041	BP	GO:0048041	focal adhesion assembly	4/334	85/18862	0.0641741	0.265412	0.218812	THY1/COL16A1/FERMT2/RHOD	4
GO:1901879	BP	GO:1901879	regulation of protein depolymerization	4/334	85/18862	0.0641741	0.265412	0.218812	FGF13/EPS8/MAP1B/SPTBN2	4
GO:0031103	BP	GO:0031103	axon regeneration	3/334	52/18862	0.0644335	0.265846	0.21917	MAP1B/EPHA4/KLK8	3
GO:0051496	BP	GO:0051496	positive regulation of stress fiber assembly	3/334	52/18862	0.0644335	0.265846	0.21917	PFN2/TPM1/FERMT2	3
GO:0018108	BP	GO:0018108	peptidyl-tyrosine phosphorylation	11/334	369/18862	0.0650759	0.268175	0.22109	THY1/BDNF/EPHA7/NTRK2/EPHB6/EPHA4/FYN/NTF3/FGFR3/GPRC5A/EREG	11
GO:0048660	BP	GO:0048660	regulation of smooth muscle cell proliferation	6/334	160/18862	0.0654893	0.269236	0.221965	OGN/TPM1/AKR1B1/EFEMP2/EREG/ALOX12	6
GO:0032496	BP	GO:0032496	response to lipopolysaccharide	10/334	326/18862	0.0657031	0.269236	0.221965	CSF2RB/SPARC/VCAM1/LOXL1/PTGFR/CD55/BDKRB1/ADM/CXCL10/IL36A	10
GO:0010952	BP	GO:0010952	positive regulation of peptidase activity	7/334	200/18862	0.0657588	0.269236	0.221965	PCOLCE/FN1/EPHA4/FYN/SOX7/PRSS22/ALOX12	7
GO:0050866	BP	GO:0050866	negative regulation of cell activation	7/334	200/18862	0.0657588	0.269236	0.221965	VTCN1/CD200/INHBA/CEACAM1/ANXA1/PGLYRP3/ALOX12	7
GO:1902903	BP	GO:1902903	regulation of supramolecular fiber organization	11/334	370/18862	0.0660646	0.269236	0.221965	AEBP1/PFN2/FGF13/EPS8/TPM1/MAP1B/EFEMP2/FERMT2/ARHGAP28/SPTBN2/CDC42EP1	11
GO:0001657	BP	GO:0001657	ureteric bud development	4/334	86/18862	0.0664102	0.269236	0.221965	WNT2B/GPC3/PTCH1/PKD2	4
GO:0034637	BP	GO:0034637	cellular carbohydrate biosynthetic process	4/334	86/18862	0.0664102	0.269236	0.221965	AKR1B1/IRS2/PPP1R3C/GYS2	4
GO:0060021	BP	GO:0060021	roof of mouth development	4/334	86/18862	0.0664102	0.269236	0.221965	DLX5/TWIST1/INHBA/TIPARP	4
GO:0006929	BP	GO:0006929	substrate-dependent cell migration	2/334	24/18862	0.0668201	0.269236	0.221965	VEGFC/FN1	2
GO:0010560	BP	GO:0010560	positive regulation of glycoprotein biosynthetic process	2/334	24/18862	0.0668201	0.269236	0.221965	SLC2A10/CHP1	2
GO:0014829	BP	GO:0014829	vascular associated smooth muscle contraction	2/334	24/18862	0.0668201	0.269236	0.221965	ATP2B1/SCNN1B	2
GO:0034698	BP	GO:0034698	response to gonadotropin	2/334	24/18862	0.0668201	0.269236	0.221965	INHBA/HMGCS1	2
GO:0040037	BP	GO:0040037	negative regulation of fibroblast growth factor receptor signaling pathway	2/334	24/18862	0.0668201	0.269236	0.221965	SHISA2/SULF1	2
GO:0042454	BP	GO:0042454	ribonucleoside catabolic process	2/334	24/18862	0.0668201	0.269236	0.221965	UPP1/CDA	2
GO:0043567	BP	GO:0043567	regulation of insulin-like growth factor receptor signaling pathway	2/334	24/18862	0.0668201	0.269236	0.221965	IGFBP4/IGFBP6	2
GO:0051291	BP	GO:0051291	protein heterooligomerization	2/334	24/18862	0.0668201	0.269236	0.221965	COL1A2/PKD2	2
GO:0061436	BP	GO:0061436	establishment of skin barrier	2/334	24/18862	0.0668201	0.269236	0.221965	FLG2/ALOX12	2
GO:0062149	BP	GO:0062149	detection of stimulus involved in sensory perception of pain	2/334	24/18862	0.0668201	0.269236	0.221965	FYN/ANO1	2
GO:1904376	BP	GO:1904376	negative regulation of protein localization to cell periphery	2/334	24/18862	0.0668201	0.269236	0.221965	MRAP2/LRRC15	2
GO:0098739	BP	GO:0098739	import across plasma membrane	6/334	161/18862	0.0670653	0.269593	0.222259	ATP12A/SLC2A10/FYN/IRS2/SLC6A9/SLC7A5	6
GO:1902904	BP	GO:1902904	negative regulation of supramolecular fiber organization	6/334	161/18862	0.0670653	0.269593	0.222259	PFN2/FGF13/EPS8/MAP1B/ARHGAP28/SPTBN2	6
GO:0003179	BP	GO:0003179	heart valve morphogenesis	3/334	53/18862	0.0674407	0.270155	0.222723	HEY1/TWIST1/HEY2	3
GO:0010332	BP	GO:0010332	response to gamma radiation	3/334	53/18862	0.0674407	0.270155	0.222723	EGR1/TSPYL5/CXCL10	3
GO:0045599	BP	GO:0045599	negative regulation of fat cell differentiation	3/334	53/18862	0.0674407	0.270155	0.222723	TGFB1I1/TRIB2/FERMT2	3
GO:0007173	BP	GO:0007173	epidermal growth factor receptor signaling pathway	5/334	123/18862	0.0677783	0.271192	0.223577	AGR2/CEACAM1/GPRC5A/EREG/FAM83A	5
GO:0018212	BP	GO:0018212	peptidyl-tyrosine modification	11/334	372/18862	0.0680711	0.272047	0.224282	THY1/BDNF/EPHA7/NTRK2/EPHB6/EPHA4/FYN/NTF3/FGFR3/GPRC5A/EREG	11
GO:0048659	BP	GO:0048659	smooth muscle cell proliferation	6/334	162/18862	0.0686633	0.272922	0.225003	OGN/TPM1/AKR1B1/EFEMP2/EREG/ALOX12	6
GO:0002028	BP	GO:0002028	regulation of sodium ion transport	4/334	87/18862	0.0686865	0.272922	0.225003	FXYD6/FGF13/CHP1/STK39	4
GO:0006112	BP	GO:0006112	energy reserve metabolic process	4/334	87/18862	0.0686865	0.272922	0.225003	MRAP2/IRS2/PPP1R3C/GYS2	4
GO:0072163	BP	GO:0072163	mesonephric epithelium development	4/334	87/18862	0.0686865	0.272922	0.225003	WNT2B/GPC3/PTCH1/PKD2	4
GO:0072164	BP	GO:0072164	mesonephric tubule development	4/334	87/18862	0.0686865	0.272922	0.225003	WNT2B/GPC3/PTCH1/PKD2	4
GO:1990778	BP	GO:1990778	protein localization to cell periphery	10/334	329/18862	0.0689307	0.273576	0.225543	MRAP2/FGF13/GPC4/LRRC15/ZDHHC2/PTCH1/ARHGEF16/AGR2/PKP3/EPB41L3	10
GO:0071621	BP	GO:0071621	granulocyte chemotaxis	5/334	124/18862	0.0696553	0.276134	0.227651	RARRES2/ANXA1/CXCL10/VAV3/CXCR2	5
GO:0035065	BP	GO:0035065	regulation of histone acetylation	3/334	54/18862	0.0705109	0.278883	0.229918	TWIST1/SDR16C5/MUC1	3
GO:0042304	BP	GO:0042304	regulation of fatty acid biosynthetic process	3/334	54/18862	0.0705109	0.278883	0.229918	CEACAM1/FABP5/ANXA1	3
GO:0008016	BP	GO:0008016	regulation of heart contraction	8/334	245/18862	0.0707933	0.279507	0.230432	FXYD6/FGF13/ATP2B1/TPM1/HEY2/KCNE1/ADM/CYP2J2	8
GO:0072080	BP	GO:0072080	nephron tubule development	4/334	88/18862	0.0710026	0.279507	0.230432	WNT2B/GPC3/PTCH1/PKD2	4
GO:0001952	BP	GO:0001952	regulation of cell-matrix adhesion	5/334	125/18862	0.0715608	0.279507	0.230432	THY1/POSTN/COL16A1/EFEMP2/FERMT2	5
GO:0002698	BP	GO:0002698	negative regulation of immune effector process	5/334	125/18862	0.0715608	0.279507	0.230432	HTRA1/CD55/CEACAM1/ANXA1/PGLYRP3	5
GO:0002092	BP	GO:0002092	positive regulation of receptor internalization	2/334	25/18862	0.071806	0.279507	0.230432	SFRP4/NTF3	2
GO:0007026	BP	GO:0007026	negative regulation of microtubule depolymerization	2/334	25/18862	0.071806	0.279507	0.230432	FGF13/MAP1B	2
GO:0010447	BP	GO:0010447	response to acidic pH	2/334	25/18862	0.071806	0.279507	0.230432	SERPINF1/CHP1	2
GO:0017145	BP	GO:0017145	stem cell division	2/334	25/18862	0.071806	0.279507	0.230432	FZD7/ETV5	2
GO:0050927	BP	GO:0050927	positive regulation of positive chemotaxis	2/334	25/18862	0.071806	0.279507	0.230432	VEGFC/NTF3	2
GO:0051654	BP	GO:0051654	establishment of mitochondrion localization	2/334	25/18862	0.071806	0.279507	0.230432	ARMCX3/MAP1B	2
GO:0060219	BP	GO:0060219	camera-type eye photoreceptor cell differentiation	2/334	25/18862	0.071806	0.279507	0.230432	THY1/NTRK2	2
GO:0099560	BP	GO:0099560	synaptic membrane adhesion	2/334	25/18862	0.071806	0.279507	0.230432	GPC4/FLRT3	2
GO:1901017	BP	GO:1901017	negative regulation of potassium ion transmembrane transporter activity	2/334	25/18862	0.071806	0.279507	0.230432	KCNE1/STK39	2
GO:2000050	BP	GO:2000050	regulation of non-canonical Wnt signaling pathway	2/334	25/18862	0.071806	0.279507	0.230432	SFRP4/GPC3	2
GO:0003015	BP	GO:0003015	heart process	9/334	289/18862	0.0726876	0.282619	0.232998	FXYD6/FGF13/ATP2B1/TPM1/HEY2/KCNE1/FYN/ADM/CYP2J2	9
GO:0032642	BP	GO:0032642	regulation of chemokine production	4/334	89/18862	0.0733583	0.283769	0.233946	EGR1/TWIST1/POSTN/ALOX15B	4
GO:0042058	BP	GO:0042058	regulation of epidermal growth factor receptor signaling pathway	4/334	89/18862	0.0733583	0.283769	0.233946	AGR2/CEACAM1/GPRC5A/EREG	4
GO:0051492	BP	GO:0051492	regulation of stress fiber assembly	4/334	89/18862	0.0733583	0.283769	0.233946	PFN2/TPM1/FERMT2/ARHGAP28	4
GO:0016125	BP	GO:0016125	sterol metabolic process	6/334	165/18862	0.0735889	0.283769	0.233946	CYP26A1/CYP1B1/GPAM/HMGCS1/SCD/VLDLR	6
GO:0001755	BP	GO:0001755	neural crest cell migration	3/334	55/18862	0.073643	0.283769	0.233946	TWIST1/FN1/SEMA6D	3
GO:0001912	BP	GO:0001912	positive regulation of leukocyte mediated cytotoxicity	3/334	55/18862	0.073643	0.283769	0.233946	CADM1/CD1A/RAET1E	3
GO:0007405	BP	GO:0007405	neuroblast proliferation	3/334	55/18862	0.073643	0.283769	0.233946	FGF13/VEGFC/FZD3	3
GO:0045620	BP	GO:0045620	negative regulation of lymphocyte differentiation	3/334	55/18862	0.073643	0.283769	0.233946	INHBA/ANXA1/PGLYRP3	3
GO:1903522	BP	GO:1903522	regulation of blood circulation	9/334	290/18862	0.0739125	0.284489	0.234539	FXYD6/FGF13/ATP2B1/TPM1/HEY2/KCNE1/BDKRB2/ADM/CYP2J2	9
GO:0035265	BP	GO:0035265	organ growth	6/334	166/18862	0.0752746	0.286994	0.236605	HEY2/SLC6A4/DUSP6/FGFR3/MEIS1/ECM1	6
GO:1905477	BP	GO:1905477	positive regulation of protein localization to membrane	5/334	127/18862	0.0754569	0.286994	0.236605	ZDHHC2/FYN/ARHGEF16/AGR2/CHP1	5
GO:0003073	BP	GO:0003073	regulation of systemic arterial blood pressure	4/334	90/18862	0.0757533	0.286994	0.236605	POSTN/RARRES2/TPM1/ADM	4
GO:1903035	BP	GO:1903035	negative regulation of response to wounding	4/334	90/18862	0.0757533	0.286994	0.236605	EPHA4/CEACAM1/KLK8/ALOX12	4
GO:0010559	BP	GO:0010559	regulation of glycoprotein biosynthetic process	3/334	56/18862	0.0768362	0.286994	0.236605	ITM2A/SLC2A10/CHP1	3
GO:0019748	BP	GO:0019748	secondary metabolic process	3/334	56/18862	0.0768362	0.286994	0.236605	AKR1C3/CYP1B1/AKR1B1	3
GO:0042743	BP	GO:0042743	hydrogen peroxide metabolic process	3/334	56/18862	0.0768362	0.286994	0.236605	PXDN/FYN/DUOX2	3
GO:0046456	BP	GO:0046456	icosanoid biosynthetic process	3/334	56/18862	0.0768362	0.286994	0.236605	AKR1C3/FABP5/ANXA1	3
GO:1902808	BP	GO:1902808	positive regulation of cell cycle G1/S phase transition	3/334	56/18862	0.0768362	0.286994	0.236605	HYAL1/ANXA1/CRNN	3
GO:0000188	BP	GO:0000188	inactivation of MAPK activity	2/334	26/18862	0.0769081	0.286994	0.236605	DUSP6/DUSP5	2
GO:0001945	BP	GO:0001945	lymph vessel development	2/334	26/18862	0.0769081	0.286994	0.236605	VEGFC/PDPN	2
GO:0002313	BP	GO:0002313	mature B cell differentiation involved in immune response	2/334	26/18862	0.0769081	0.286994	0.236605	ITM2A/LGALS1	2
GO:0003156	BP	GO:0003156	regulation of animal organ formation	2/334	26/18862	0.0769081	0.286994	0.236605	SULF1/WNT2B	2
GO:0009264	BP	GO:0009264	deoxyribonucleotide catabolic process	2/334	26/18862	0.0769081	0.286994	0.236605	TYMP/UPP1	2
GO:0009651	BP	GO:0009651	response to salt stress	2/334	26/18862	0.0769081	0.286994	0.236605	AKR1B1/BDKRB2	2
GO:0010561	BP	GO:0010561	negative regulation of glycoprotein biosynthetic process	2/334	26/18862	0.0769081	0.286994	0.236605	ITM2A/SLC2A10	2
GO:0033561	BP	GO:0033561	regulation of water loss via skin	2/334	26/18862	0.0769081	0.286994	0.236605	FLG2/ALOX12	2
GO:0042403	BP	GO:0042403	thyroid hormone metabolic process	2/334	26/18862	0.0769081	0.286994	0.236605	CTSK/DUOX2	2
GO:0045954	BP	GO:0045954	positive regulation of natural killer cell mediated cytotoxicity	2/334	26/18862	0.0769081	0.286994	0.236605	CADM1/RAET1E	2
GO:0050926	BP	GO:0050926	regulation of positive chemotaxis	2/334	26/18862	0.0769081	0.286994	0.236605	VEGFC/NTF3	2
GO:0060351	BP	GO:0060351	cartilage development involved in endochondral bone morphogenesis	2/334	26/18862	0.0769081	0.286994	0.236605	SERPINH1/COL1A1	2
GO:0061437	BP	GO:0061437	renal system vasculature development	2/334	26/18862	0.0769081	0.286994	0.236605	EGR1/PKD2	2
GO:0061440	BP	GO:0061440	kidney vasculature development	2/334	26/18862	0.0769081	0.286994	0.236605	EGR1/PKD2	2
GO:0098868	BP	GO:0098868	bone growth	2/334	26/18862	0.0769081	0.286994	0.236605	FGFR3/ECM1	2
GO:1901071	BP	GO:1901071	glucosamine-containing compound metabolic process	2/334	26/18862	0.0769081	0.286994	0.236605	CHST7/EXTL2	2
GO:1901623	BP	GO:1901623	regulation of lymphocyte chemotaxis	2/334	26/18862	0.0769081	0.286994	0.236605	CXCL10/STK39	2
GO:1905063	BP	GO:1905063	regulation of vascular associated smooth muscle cell differentiation	2/334	26/18862	0.0769081	0.286994	0.236605	HEY2/EFEMP2	2
GO:0007156	BP	GO:0007156	homophilic cell adhesion via plasma membrane adhesion molecules	6/334	167/18862	0.0769822	0.286994	0.236605	HMCN1/CDH11/FAT3/CADM1/PTPRM/CEACAM1	6
GO:0050954	BP	GO:0050954	sensory perception of mechanical stimulus	6/334	167/18862	0.0769822	0.286994	0.236605	COL11A1/SLITRK6/COL1A1/KCNE1/FYN/ATP6V0A4	6
GO:0007389	BP	GO:0007389	pattern specification process	12/334	426/18862	0.0776219	0.289066	0.238313	HEY1/SOSTDC1/FST/MEOX1/HEY2/WNT2B/GPC3/PTCH1/PKD2/BHLHE40/SHROOM3/MEIS1	12
GO:0001823	BP	GO:0001823	mesonephros development	4/334	91/18862	0.0781874	0.290543	0.239531	WNT2B/GPC3/PTCH1/PKD2	4
GO:0002690	BP	GO:0002690	positive regulation of leukocyte chemotaxis	4/334	91/18862	0.0781874	0.290543	0.239531	VEGFC/RARRES2/CXCL10/STK39	4
GO:0043112	BP	GO:0043112	receptor metabolic process	6/334	168/18862	0.0787115	0.292175	0.240876	SFRP4/NTF3/CEACAM1/VLDLR/ADM/CXCR2	6
GO:1901657	BP	GO:1901657	glycosyl compound metabolic process	5/334	129/18862	0.079466	0.294658	0.242923	AKR1C3/AKR1B1/TYMP/UPP1/CDA	5
GO:0010043	BP	GO:0010043	response to zinc ion	3/334	57/18862	0.0800893	0.295061	0.243256	VCAM1/CA2/CRIP1	3
GO:0032387	BP	GO:0032387	negative regulation of intracellular transport	3/334	57/18862	0.0800893	0.295061	0.243256	MAP1B/KCNE1/CHP1	3
GO:0055008	BP	GO:0055008	cardiac muscle tissue morphogenesis	3/334	57/18862	0.0800893	0.295061	0.243256	COL11A1/TPM1/HEY2	3
GO:0060113	BP	GO:0060113	inner ear receptor cell differentiation	3/334	57/18862	0.0800893	0.295061	0.243256	CTHRC1/SLITRK6/HEY2	3
GO:1900024	BP	GO:1900024	regulation of substrate adhesion-dependent cell spreading	3/334	57/18862	0.0800893	0.295061	0.243256	POSTN/FERMT2/PDPN	3
GO:2000242	BP	GO:2000242	negative regulation of reproductive process	3/334	57/18862	0.0800893	0.295061	0.243256	SULF1/SERPINF1/TIMP1	3
GO:0045638	BP	GO:0045638	negative regulation of myeloid cell differentiation	4/334	92/18862	0.0806602	0.296847	0.244728	INHBA/FBN1/CEACAM1/MEIS1	4
GO:0035264	BP	GO:0035264	multicellular organism growth	5/334	130/18862	0.0815126	0.297763	0.245483	SLITRK6/PLAC8/PTCH1/GPAM/SPTBN2	5
GO:1900180	BP	GO:1900180	regulation of protein localization to nucleus	5/334	130/18862	0.0815126	0.297763	0.245483	GLIS2/DCLK1/FERMT2/FYN/CHP1	5
GO:0016042	BP	GO:0016042	lipid catabolic process	10/334	340/18862	0.0816176	0.297763	0.245483	CYP26A1/AKR1C3/CYP1B1/CYP4F11/TWIST1/PLCB4/RARRES2/IRS2/FABP5/PLBD1	10
GO:0045927	BP	GO:0045927	positive regulation of growth	8/334	253/18862	0.0817309	0.297763	0.245483	FN1/BDNF/HEY2/MAP1B/HYAL1/GPAM/AGR2/CRABP2	8
GO:0010818	BP	GO:0010818	T cell chemotaxis	2/334	27/18862	0.0821207	0.297763	0.245483	CXCL10/STK39	2
GO:0010955	BP	GO:0010955	negative regulation of protein processing	2/334	27/18862	0.0821207	0.297763	0.245483	CARD18/IL1R2	2
GO:0031069	BP	GO:0031069	hair follicle morphogenesis	2/334	27/18862	0.0821207	0.297763	0.245483	SOSTDC1/FST	2
GO:0033688	BP	GO:0033688	regulation of osteoblast proliferation	2/334	27/18862	0.0821207	0.297763	0.245483	CTHRC1/TMEM119	2
GO:0046386	BP	GO:0046386	deoxyribose phosphate catabolic process	2/334	27/18862	0.0821207	0.297763	0.245483	TYMP/UPP1	2
GO:0050996	BP	GO:0050996	positive regulation of lipid catabolic process	2/334	27/18862	0.0821207	0.297763	0.245483	TWIST1/IRS2	2
GO:0060512	BP	GO:0060512	prostate gland morphogenesis	2/334	27/18862	0.0821207	0.297763	0.245483	SULF1/CRIP1	2
GO:0090200	BP	GO:0090200	positive regulation of release of cytochrome c from mitochondria	2/334	27/18862	0.0821207	0.297763	0.245483	MLLT11/PPIF	2
GO:1903020	BP	GO:1903020	positive regulation of glycoprotein metabolic process	2/334	27/18862	0.0821207	0.297763	0.245483	SLC2A10/CHP1	2
GO:1903318	BP	GO:1903318	negative regulation of protein maturation	2/334	27/18862	0.0821207	0.297763	0.245483	CARD18/IL1R2	2
GO:0044282	BP	GO:0044282	small molecule catabolic process	12/334	431/18862	0.082924	0.300359	0.247623	CYP26A1/AKR1C3/ALDH1A1/CYP4F11/TWIST1/ENTPD3/IRS2/TYMP/CBR3/UPP1/FUT6/CDA	12
GO:0008585	BP	GO:0008585	female gonad development	4/334	93/18862	0.0831714	0.300822	0.248005	FST/INHBA/TIPARP/EREG	4
GO:0030865	BP	GO:0030865	cortical cytoskeleton organization	3/334	58/18862	0.0834014	0.300822	0.248005	RHOBTB1/RHOD/EPB41L3	3
GO:0050732	BP	GO:0050732	negative regulation of peptidyl-tyrosine phosphorylation	3/334	58/18862	0.0834014	0.300822	0.248005	THY1/NTF3/GPRC5A	3
GO:0060042	BP	GO:0060042	retina morphogenesis in camera-type eye	3/334	58/18862	0.0834014	0.300822	0.248005	THY1/NTRK2/PTPRM	3
GO:0008406	BP	GO:0008406	gonad development	7/334	212/18862	0.0836616	0.301129	0.248258	AKR1C3/FST/INHBA/WNT2B/HMGCS1/TIPARP/EREG	7
GO:0050870	BP	GO:0050870	positive regulation of T cell activation	7/334	212/18862	0.0836616	0.301129	0.248258	THY1/VCAM1/LGALS1/GPAM/FYN/CD55/ANXA1	7
GO:0001659	BP	GO:0001659	temperature homeostasis	6/334	171/18862	0.0840301	0.301964	0.248946	ALDH1A1/EGR1/MFAP2/PLAC8/SCD/FABP5	6
GO:0070997	BP	GO:0070997	neuron death	10/334	342/18862	0.084069	0.301964	0.248946	EGR1/CD200/BDNF/EPHA7/PTPRZ1/SERPINF1/NTRK2/FYN/NTF3/CHP1	10
GO:0010769	BP	GO:0010769	regulation of cell morphogenesis involved in differentiation	4/334	94/18862	0.0857207	0.307255	0.253308	POSTN/FERMT2/EPHA4/PDPN	4
GO:0045666	BP	GO:0045666	positive regulation of neuron differentiation	4/334	94/18862	0.0857207	0.307255	0.253308	TCF4/ETV5/MAP1B/KCTD11	4
GO:0010575	BP	GO:0010575	positive regulation of vascular endothelial growth factor production	2/334	28/18862	0.0874384	0.312112	0.257312	CYP1B1/SULF1	2
GO:0060603	BP	GO:0060603	mammary gland duct morphogenesis	2/334	28/18862	0.0874384	0.312112	0.257312	SOSTDC1/PTCH1	2
GO:0071480	BP	GO:0071480	cellular response to gamma radiation	2/334	28/18862	0.0874384	0.312112	0.257312	EGR1/TSPYL5	2
GO:1902253	BP	GO:1902253	regulation of intrinsic apoptotic signaling pathway by p53 class mediator	2/334	28/18862	0.0874384	0.312112	0.257312	BDKRB2/MUC1	2
GO:0060401	BP	GO:0060401	cytosolic calcium ion transport	6/334	173/18862	0.087684	0.312664	0.257767	THY1/ATP2B1/FYN/PKD2/BDKRB1/CXCL10	6
GO:0032602	BP	GO:0032602	chemokine production	4/334	95/18862	0.0883077	0.314562	0.259332	EGR1/TWIST1/POSTN/ALOX15B	4
GO:0006643	BP	GO:0006643	membrane lipid metabolic process	7/334	215/18862	0.0885347	0.315044	0.25973	CYP1B1/UGT8/DEGS2/SCCPDH/B4GALT4/FUT6/FUT3	7
GO:0002237	BP	GO:0002237	response to molecule of bacterial origin	10/334	346/18862	0.0891056	0.316748	0.261135	CSF2RB/SPARC/VCAM1/LOXL1/PTGFR/CD55/BDKRB1/ADM/CXCL10/IL36A	10
GO:0010721	BP	GO:0010721	negative regulation of cell development	6/334	174/18862	0.0895432	0.31778	0.261985	THY1/FGF13/POSTN/EPHA7/FBN1/SEMA6D	6
GO:0001819	BP	GO:0001819	positive regulation of cytokine production	12/334	437/18862	0.0895804	0.31778	0.261985	EGR1/CD200/CYP1B1/LUM/SULF1/TWIST1/POSTN/CADM1/ANXA1/ALOX15B/EREG/SLC7A5	12
GO:0097553	BP	GO:0097553	calcium ion transmembrane import into cytosol	5/334	134/18862	0.0899765	0.31833	0.262439	THY1/FYN/PKD2/BDKRB1/CXCL10	5
GO:0007588	BP	GO:0007588	excretion	3/334	60/18862	0.0901981	0.31833	0.262439	ABCG2/SCNN1B/ATP6V0A4	3
GO:0040014	BP	GO:0040014	regulation of multicellular organism growth	3/334	60/18862	0.0901981	0.31833	0.262439	PLAC8/PTCH1/GPAM	3
GO:0050994	BP	GO:0050994	regulation of lipid catabolic process	3/334	60/18862	0.0901981	0.31833	0.262439	TWIST1/RARRES2/IRS2	3
GO:1903078	BP	GO:1903078	positive regulation of protein localization to plasma membrane	3/334	60/18862	0.0901981	0.31833	0.262439	ZDHHC2/ARHGEF16/AGR2	3
GO:0048010	BP	GO:0048010	vascular endothelial growth factor receptor signaling pathway	4/334	96/18862	0.0909321	0.320264	0.264033	SULF1/VEGFC/FYN/VAV3	4
GO:1901184	BP	GO:1901184	regulation of ERBB signaling pathway	4/334	96/18862	0.0909321	0.320264	0.264033	AGR2/CEACAM1/GPRC5A/EREG	4
GO:0045137	BP	GO:0045137	development of primary sexual characteristics	7/334	217/18862	0.0918711	0.321391	0.264962	AKR1C3/FST/INHBA/WNT2B/HMGCS1/TIPARP/EREG	7
GO:1903792	BP	GO:1903792	negative regulation of anion transport	7/334	217/18862	0.0918711	0.321391	0.264962	CD200/SFRP4/KCNE1/IRS2/CHP1/FABP5/ANXA1	7
GO:0043524	BP	GO:0043524	negative regulation of neuron apoptotic process	5/334	135/18862	0.0921611	0.321391	0.264962	BDNF/PTPRZ1/NTRK2/FYN/NTF3	5
GO:0007568	BP	GO:0007568	aging	9/334	304/18862	0.0923976	0.321391	0.264962	NUAK1/TWIST1/VCAM1/COL4A2/ATP2B1/SERPINF1/TIMP1/ADM/ALOX12	9
GO:0030511	BP	GO:0030511	positive regulation of transforming growth factor beta receptor signaling pathway	2/334	29/18862	0.0928559	0.321391	0.264962	TGFB1I1/SLC2A10	2
GO:0031114	BP	GO:0031114	regulation of microtubule depolymerization	2/334	29/18862	0.0928559	0.321391	0.264962	FGF13/MAP1B	2
GO:0035115	BP	GO:0035115	embryonic forelimb morphogenesis	2/334	29/18862	0.0928559	0.321391	0.264962	TWIST1/CRABP2	2
GO:0036296	BP	GO:0036296	response to increased oxygen levels	2/334	29/18862	0.0928559	0.321391	0.264962	COL1A1/PDPN	2
GO:0036336	BP	GO:0036336	dendritic cell migration	2/334	29/18862	0.0928559	0.321391	0.264962	EPS8/CXCR2	2
GO:0048679	BP	GO:0048679	regulation of axon regeneration	2/334	29/18862	0.0928559	0.321391	0.264962	EPHA4/KLK8	2
GO:0050482	BP	GO:0050482	arachidonic acid secretion	2/334	29/18862	0.0928559	0.321391	0.264962	ANXA1/BDKRB2	2
GO:0061311	BP	GO:0061311	cell surface receptor signaling pathway involved in heart development	2/334	29/18862	0.0928559	0.321391	0.264962	HEY1/HEY2	2
GO:1900027	BP	GO:1900027	regulation of ruffle assembly	2/334	29/18862	0.0928559	0.321391	0.264962	PFN2/EPS8	2
GO:1901380	BP	GO:1901380	negative regulation of potassium ion transmembrane transport	2/334	29/18862	0.0928559	0.321391	0.264962	KCNE1/STK39	2
GO:1903019	BP	GO:1903019	negative regulation of glycoprotein metabolic process	2/334	29/18862	0.0928559	0.321391	0.264962	ITM2A/SLC2A10	2
GO:1903846	BP	GO:1903846	positive regulation of cellular response to transforming growth factor beta stimulus	2/334	29/18862	0.0928559	0.321391	0.264962	TGFB1I1/SLC2A10	2
GO:1903963	BP	GO:1903963	arachidonate transport	2/334	29/18862	0.0928559	0.321391	0.264962	ANXA1/BDKRB2	2
GO:0002027	BP	GO:0002027	regulation of heart rate	4/334	97/18862	0.0935936	0.321391	0.264962	TPM1/HEY2/KCNE1/ADM	4
GO:0046545	BP	GO:0046545	development of primary female sexual characteristics	4/334	97/18862	0.0935936	0.321391	0.264962	FST/INHBA/TIPARP/EREG	4
GO:0120162	BP	GO:0120162	positive regulation of cold-induced thermogenesis	4/334	97/18862	0.0935936	0.321391	0.264962	MFAP2/PLAC8/SCD/FABP5	4
GO:0003170	BP	GO:0003170	heart valve development	3/334	61/18862	0.0936807	0.321391	0.264962	HEY1/TWIST1/HEY2	3
GO:0019229	BP	GO:0019229	regulation of vasoconstriction	3/334	61/18862	0.0936807	0.321391	0.264962	ATP2B1/BDKRB2/ADM	3
GO:0019731	BP	GO:0019731	antibacterial humoral response	3/334	61/18862	0.0936807	0.321391	0.264962	WFDC5/PI3/DEFB1	3
GO:0070542	BP	GO:0070542	response to fatty acid	3/334	61/18862	0.0936807	0.321391	0.264962	AKR1C3/ID3/SCD	3
GO:0090181	BP	GO:0090181	regulation of cholesterol metabolic process	3/334	61/18862	0.0936807	0.321391	0.264962	GPAM/HMGCS1/SCD	3
GO:1903961	BP	GO:1903961	positive regulation of anion transmembrane transport	3/334	61/18862	0.0936807	0.321391	0.264962	GPC3/IRS2/CA2	3
GO:0001936	BP	GO:0001936	regulation of endothelial cell proliferation	6/334	177/18862	0.0952489	0.326446	0.26913	SPARC/SULF1/VEGFC/PTPRM/ECM1/FGFBP1	6
GO:0006874	BP	GO:0006874	cellular calcium ion homeostasis	12/334	442/18862	0.0953731	0.326546	0.269212	THY1/PTGFR/ATP2B1/FYN/PKD2/CD55/BDKRB2/BDKRB1/ADM/CXCL10/SLC24A3/CXCR2	12
GO:0110020	BP	GO:0110020	regulation of actomyosin structure organization	4/334	98/18862	0.0962916	0.327988	0.270401	PFN2/TPM1/FERMT2/ARHGAP28	4
GO:0030183	BP	GO:0030183	B cell differentiation	5/334	137/18862	0.0966117	0.327988	0.270401	VCAM1/INHBA/ITM2A/LGALS1/BLNK	5
GO:0032956	BP	GO:0032956	regulation of actin cytoskeleton organization	10/334	352/18862	0.0969948	0.327988	0.270401	PFN2/EPS8/TPM1/RHOBTB1/FERMT2/ARHGAP28/NTF3/SPTBN2/RHOD/CDC42EP1	10
GO:0032233	BP	GO:0032233	positive regulation of actin filament bundle assembly	3/334	62/18862	0.0972179	0.327988	0.270401	PFN2/TPM1/FERMT2	3
GO:0032835	BP	GO:0032835	glomerulus development	3/334	62/18862	0.0972179	0.327988	0.270401	EGR1/SULF1/PODXL	3
GO:0043954	BP	GO:0043954	cellular component maintenance	3/334	62/18862	0.0972179	0.327988	0.270401	FERMT2/FYN/CD177	3
GO:1901016	BP	GO:1901016	regulation of potassium ion transmembrane transporter activity	3/334	62/18862	0.0972179	0.327988	0.270401	KCNE1/FHL1/STK39	3
GO:1901570	BP	GO:1901570	fatty acid derivative biosynthetic process	3/334	62/18862	0.0972179	0.327988	0.270401	SCD/ALOX15B/ALOX12	3
GO:1903018	BP	GO:1903018	regulation of glycoprotein metabolic process	3/334	62/18862	0.0972179	0.327988	0.270401	ITM2A/SLC2A10/CHP1	3
GO:2000756	BP	GO:2000756	regulation of peptidyl-lysine acetylation	3/334	62/18862	0.0972179	0.327988	0.270401	TWIST1/SDR16C5/MUC1	3
GO:0051090	BP	GO:0051090	regulation of DNA-binding transcription factor activity	12/334	444/18862	0.0977527	0.327988	0.270401	CD200/SFRP4/CYP1B1/TWIST1/ID3/GLIS2/PTCH1/PKD2/CHP1/BHLHE40/FOSL1/CRNN	12
GO:0002828	BP	GO:0002828	regulation of type 2 immune response	2/334	30/18862	0.0983679	0.327988	0.270401	ANXA1/ECM1	2
GO:0005979	BP	GO:0005979	regulation of glycogen biosynthetic process	2/334	30/18862	0.0983679	0.327988	0.270401	IRS2/PPP1R3C	2
GO:0007176	BP	GO:0007176	regulation of epidermal growth factor-activated receptor activity	2/334	30/18862	0.0983679	0.327988	0.270401	GPRC5A/EREG	2
GO:0008045	BP	GO:0008045	motor neuron axon guidance	2/334	30/18862	0.0983679	0.327988	0.270401	EPHA4/ALCAM	2
GO:0010962	BP	GO:0010962	regulation of glucan biosynthetic process	2/334	30/18862	0.0983679	0.327988	0.270401	IRS2/PPP1R3C	2
GO:0034694	BP	GO:0034694	response to prostaglandin	2/334	30/18862	0.0983679	0.327988	0.270401	AKR1C3/PTGFR	2
GO:0046685	BP	GO:0046685	response to arsenic-containing substance	2/334	30/18862	0.0983679	0.327988	0.270401	SERPINF1/PPIF	2
GO:0050858	BP	GO:0050858	negative regulation of antigen receptor-mediated signaling pathway	2/334	30/18862	0.0983679	0.327988	0.270401	THY1/CEACAM1	2
GO:0051491	BP	GO:0051491	positive regulation of filopodium assembly	2/334	30/18862	0.0983679	0.327988	0.270401	DPYSL3/TENM2	2
GO:0061099	BP	GO:0061099	negative regulation of protein tyrosine kinase activity	2/334	30/18862	0.0983679	0.327988	0.270401	THY1/GPRC5A	2
GO:0061384	BP	GO:0061384	heart trabecula morphogenesis	2/334	30/18862	0.0983679	0.327988	0.270401	HEY1/HEY2	2
GO:0070633	BP	GO:0070633	transepithelial transport	2/334	30/18862	0.0983679	0.327988	0.270401	ABCG2/SCNN1B	2
GO:0071711	BP	GO:0071711	basement membrane organization	2/334	30/18862	0.0983679	0.327988	0.270401	PXDN/COL4A1	2
GO:0090314	BP	GO:0090314	positive regulation of protein targeting to membrane	2/334	30/18862	0.0983679	0.327988	0.270401	FYN/CHP1	2
GO:1900181	BP	GO:1900181	negative regulation of protein localization to nucleus	2/334	30/18862	0.0983679	0.327988	0.270401	DCLK1/CHP1	2
GO:2000406	BP	GO:2000406	positive regulation of T cell migration	2/334	30/18862	0.0983679	0.327988	0.270401	CXCL10/STK39	2
GO:0050670	BP	GO:0050670	regulation of lymphocyte proliferation	7/334	221/18862	0.0987527	0.328591	0.270898	VTCN1/VCAM1/GPAM/IRS2/CD55/ANXA1/VAV3	7
GO:0001889	BP	GO:0001889	liver development	5/334	138/18862	0.0988773	0.328591	0.270898	PTCH1/PKD2/HMGCS1/CEACAM1/ANXA1	5
GO:0061351	BP	GO:0061351	neural precursor cell proliferation	5/334	138/18862	0.0988773	0.328591	0.270898	FGF13/VEGFC/PTPRZ1/SLC6A4/FZD3	5
GO:0019233	BP	GO:0019233	sensory perception of pain	4/334	99/18862	0.099026	0.328591	0.270898	FYN/ANO1/FABP5/BDKRB1	4
GO:0042102	BP	GO:0042102	positive regulation of T cell proliferation	4/334	99/18862	0.099026	0.328591	0.270898	VCAM1/GPAM/CD55/ANXA1	4
GO:0001906	BP	GO:0001906	cell killing	6/334	179/18862	0.0991587	0.328714	0.270999	CADM1/CD55/CEACAM1/PGLYRP3/CD1A/RAET1E	6
GO:0031343	BP	GO:0031343	positive regulation of cell killing	3/334	63/18862	0.100809	0.333221	0.274715	CADM1/CD1A/RAET1E	3
GO:0045665	BP	GO:0045665	negative regulation of neuron differentiation	3/334	63/18862	0.100809	0.333221	0.274715	HEY1/SLC6A4/MEIS1	3
GO:0048662	BP	GO:0048662	negative regulation of smooth muscle cell proliferation	3/334	63/18862	0.100809	0.333221	0.274715	OGN/TPM1/EFEMP2	3
GO:0006939	BP	GO:0006939	smooth muscle contraction	4/334	100/18862	0.101796	0.335839	0.276874	SULF1/ATP2B1/BDKRB2/SCNN1B	4
GO:0010927	BP	GO:0010927	cellular component assembly involved in morphogenesis	4/334	100/18862	0.101796	0.335839	0.276874	UGT8/TPM1/CSRP2/EPB41L3	4
GO:0032944	BP	GO:0032944	regulation of mononuclear cell proliferation	7/334	223/18862	0.102297	0.337169	0.27797	VTCN1/VCAM1/GPAM/IRS2/CD55/ANXA1/VAV3	7
GO:0033673	BP	GO:0033673	negative regulation of kinase activity	8/334	267/18862	0.103147	0.3378	0.27849	THY1/TRIB2/DUSP6/IRS2/CHP1/CEACAM1/GPRC5A/DUSP5	8
GO:0061008	BP	GO:0061008	hepaticobiliary system development	5/334	140/18862	0.103488	0.3378	0.27849	PTCH1/PKD2/HMGCS1/CEACAM1/ANXA1	5
GO:0002335	BP	GO:0002335	mature B cell differentiation	2/334	31/18862	0.10397	0.3378	0.27849	ITM2A/LGALS1	2
GO:0002717	BP	GO:0002717	positive regulation of natural killer cell mediated immunity	2/334	31/18862	0.10397	0.3378	0.27849	CADM1/RAET1E	2
GO:0003180	BP	GO:0003180	aortic valve morphogenesis	2/334	31/18862	0.10397	0.3378	0.27849	TWIST1/HEY2	2
GO:0030201	BP	GO:0030201	heparan sulfate proteoglycan metabolic process	2/334	31/18862	0.10397	0.3378	0.27849	SULF1/EXTL2	2
GO:0034405	BP	GO:0034405	response to fluid shear stress	2/334	31/18862	0.10397	0.3378	0.27849	PKD2/CA2	2
GO:0042044	BP	GO:0042044	fluid transport	2/334	31/18862	0.10397	0.3378	0.27849	SCNN1B/AQP3	2
GO:0042744	BP	GO:0042744	hydrogen peroxide catabolic process	2/334	31/18862	0.10397	0.3378	0.27849	PXDN/DUOX2	2
GO:0045920	BP	GO:0045920	negative regulation of exocytosis	2/334	31/18862	0.10397	0.3378	0.27849	CEACAM1/ANXA1	2
GO:0070229	BP	GO:0070229	negative regulation of lymphocyte apoptotic process	2/334	31/18862	0.10397	0.3378	0.27849	GPAM/IRS2	2
GO:0099174	BP	GO:0099174	regulation of presynapse organization	2/334	31/18862	0.10397	0.3378	0.27849	SLITRK6/GPC4	2
GO:1902692	BP	GO:1902692	regulation of neuroblast proliferation	2/334	31/18862	0.10397	0.3378	0.27849	VEGFC/FZD3	2
GO:1905606	BP	GO:1905606	regulation of presynapse assembly	2/334	31/18862	0.10397	0.3378	0.27849	SLITRK6/GPC4	2
GO:0050920	BP	GO:0050920	regulation of chemotaxis	7/334	224/18862	0.104095	0.3378	0.27849	VEGFC/RARRES2/SMOC2/NTF3/SEMA6D/CXCL10/STK39	7
GO:0030837	BP	GO:0030837	negative regulation of actin filament polymerization	3/334	64/18862	0.104452	0.3378	0.27849	PFN2/EPS8/SPTBN2	3
GO:0042267	BP	GO:0042267	natural killer cell mediated cytotoxicity	3/334	64/18862	0.104452	0.3378	0.27849	CADM1/CEACAM1/RAET1E	3
GO:0048247	BP	GO:0048247	lymphocyte chemotaxis	3/334	64/18862	0.104452	0.3378	0.27849	CXCL10/C10orf99/STK39	3
GO:0051893	BP	GO:0051893	regulation of focal adhesion assembly	3/334	64/18862	0.104452	0.3378	0.27849	THY1/COL16A1/FERMT2	3
GO:0090109	BP	GO:0090109	regulation of cell-substrate junction assembly	3/334	64/18862	0.104452	0.3378	0.27849	THY1/COL16A1/FERMT2	3
GO:0014812	BP	GO:0014812	muscle cell migration	4/334	101/18862	0.104602	0.337967	0.278628	POSTN/TPM1/SEMA6D/ANXA1	4
GO:0002695	BP	GO:0002695	negative regulation of leukocyte activation	6/334	182/18862	0.10518	0.339518	0.279906	VTCN1/CD200/INHBA/CEACAM1/ANXA1/PGLYRP3	6
GO:0030098	BP	GO:0030098	lymphocyte differentiation	10/334	358/18862	0.105284	0.339534	0.27992	EGR1/FZD7/VCAM1/INHBA/ITM2A/LGALS1/ANXA1/PGLYRP3/BLNK/LY6D	10
GO:0032271	BP	GO:0032271	regulation of protein polymerization	7/334	225/18862	0.10591	0.341233	0.281321	PFN2/EPS8/MAP1B/ARHGAP28/SPTBN2/CDC42EP1/TPPP3	7
GO:0009615	BP	GO:0009615	response to virus	10/334	359/18862	0.106704	0.34347	0.283165	ODC1/HTRA1/DCLK1/HYAL1/GPAM/FOSL1/CD207/CXCL10/DUOX2/IFI27	10
GO:0050804	BP	GO:0050804	modulation of chemical synaptic transmission	11/334	405/18862	0.106872	0.343689	0.283345	CDH11/PLCB4/BDNF/NTRK2/TSHZ3/MAP1B/ZDHHC2/SLC6A4/EPHA4/FYN/NTF3	11
GO:0006672	BP	GO:0006672	ceramide metabolic process	4/334	102/18862	0.107442	0.344557	0.284061	UGT8/DEGS2/FUT6/FUT3	4
GO:0032231	BP	GO:0032231	regulation of actin filament bundle assembly	4/334	102/18862	0.107442	0.344557	0.284061	PFN2/TPM1/FERMT2/ARHGAP28	4
GO:0046620	BP	GO:0046620	regulation of organ growth	4/334	102/18862	0.107442	0.344557	0.284061	HEY2/SLC6A4/DUSP6/MEIS1	4
GO:0009880	BP	GO:0009880	embryonic pattern specification	3/334	65/18862	0.108146	0.346354	0.285542	MEOX1/PTCH1/MEIS1	3
GO:0010212	BP	GO:0010212	response to ionizing radiation	5/334	142/18862	0.108204	0.346354	0.285542	EGR1/TSPYL5/VCAM1/ANXA1/CXCL10	5
GO:0007202	BP	GO:0007202	activation of phospholipase C activity	2/334	32/18862	0.109656	0.348408	0.287236	BDNF/NTRK2	2
GO:0010453	BP	GO:0010453	regulation of cell fate commitment	2/334	32/18862	0.109656	0.348408	0.287236	SOSTDC1/FZD7	2
GO:0033687	BP	GO:0033687	osteoblast proliferation	2/334	32/18862	0.109656	0.348408	0.287236	CTHRC1/TMEM119	2
GO:0034331	BP	GO:0034331	cell junction maintenance	2/334	32/18862	0.109656	0.348408	0.287236	FERMT2/CD177	2
GO:0042462	BP	GO:0042462	eye photoreceptor cell development	2/334	32/18862	0.109656	0.348408	0.287236	THY1/NTRK2	2
GO:0048384	BP	GO:0048384	retinoic acid receptor signaling pathway	2/334	32/18862	0.109656	0.348408	0.287236	CYP26A1/AKR1C3	2
GO:0050974	BP	GO:0050974	detection of mechanical stimulus involved in sensory perception	2/334	32/18862	0.109656	0.348408	0.287236	COL11A1/FYN	2
GO:0098751	BP	GO:0098751	bone cell development	2/334	32/18862	0.109656	0.348408	0.287236	FBN1/MEIS1	2
GO:0055074	BP	GO:0055074	calcium ion homeostasis	12/334	454/18862	0.110186	0.349769	0.288357	THY1/PTGFR/ATP2B1/FYN/PKD2/CD55/BDKRB2/BDKRB1/ADM/CXCL10/SLC24A3/CXCR2	12
GO:0032414	BP	GO:0032414	positive regulation of ion transmembrane transporter activity	4/334	103/18862	0.110318	0.349865	0.288437	PKD2/CHP1/SLC6A9/STK39	4
GO:0033135	BP	GO:0033135	regulation of peptidyl-serine phosphorylation	5/334	143/18862	0.110601	0.350118	0.288645	PFN2/BDNF/NTRK2/NTF3/BDKRB2	5
GO:0048754	BP	GO:0048754	branching morphogenesis of an epithelial tube	5/334	143/18862	0.110601	0.350118	0.288645	COL4A1/WNT2B/GPC3/PTCH1/PKD2	5
GO:0001885	BP	GO:0001885	endothelial cell development	3/334	66/18862	0.111891	0.353551	0.291476	COL15A1/GSTM3/TJP3	3
GO:2000272	BP	GO:2000272	negative regulation of signaling receptor activity	3/334	66/18862	0.111891	0.353551	0.291476	CNRIP1/SLC6A9/GPRC5A	3
GO:0035051	BP	GO:0035051	cardiocyte differentiation	5/334	144/18862	0.113023	0.355488	0.293072	FZD7/TWIST1/VCAM1/HEY2/PRICKLE1	5
GO:0106106	BP	GO:0106106	cold-induced thermogenesis	5/334	144/18862	0.113023	0.355488	0.293072	ALDH1A1/MFAP2/PLAC8/SCD/FABP5	5
GO:0120161	BP	GO:0120161	regulation of cold-induced thermogenesis	5/334	144/18862	0.113023	0.355488	0.293072	ALDH1A1/MFAP2/PLAC8/SCD/FABP5	5
GO:0006906	BP	GO:0006906	vesicle fusion	4/334	104/18862	0.113227	0.355488	0.293072	CHP1/ANXA1/SAMD9/VAV3	4
GO:0030038	BP	GO:0030038	contractile actin filament bundle assembly	4/334	104/18862	0.113227	0.355488	0.293072	PFN2/TPM1/FERMT2/ARHGAP28	4
GO:0035335	BP	GO:0035335	peptidyl-tyrosine dephosphorylation	4/334	104/18862	0.113227	0.355488	0.293072	PTPRZ1/DUSP6/PTPRM/DUSP5	4
GO:0043149	BP	GO:0043149	stress fiber assembly	4/334	104/18862	0.113227	0.355488	0.293072	PFN2/TPM1/FERMT2/ARHGAP28	4
GO:0120032	BP	GO:0120032	regulation of plasma membrane bounded cell projection assembly	6/334	186/18862	0.113498	0.356014	0.293507	PFN2/EPS8/PODXL/DPYSL3/TENM2/CDC42EP1	6
GO:0044242	BP	GO:0044242	cellular lipid catabolic process	7/334	230/18862	0.115239	0.357335	0.294596	CYP26A1/AKR1C3/CYP1B1/TWIST1/IRS2/FABP5/PLBD1	7
GO:0098657	BP	GO:0098657	import into cell	7/334	230/18862	0.115239	0.357335	0.294596	ATP12A/SLC6A4/SLC2A10/FYN/IRS2/SLC6A9/SLC7A5	7
GO:0042759	BP	GO:0042759	long-chain fatty acid biosynthetic process	2/334	33/18862	0.115422	0.357335	0.294596	ALOX15B/ALOX12	2
GO:0043552	BP	GO:0043552	positive regulation of phosphatidylinositol 3-kinase activity	2/334	33/18862	0.115422	0.357335	0.294596	FGFR3/VAV3	2
GO:0046320	BP	GO:0046320	regulation of fatty acid oxidation	2/334	33/18862	0.115422	0.357335	0.294596	TWIST1/IRS2	2
GO:0070050	BP	GO:0070050	neuron cellular homeostasis	2/334	33/18862	0.115422	0.357335	0.294596	NELL2/ATP2B1	2
GO:1905332	BP	GO:1905332	positive regulation of morphogenesis of an epithelium	2/334	33/18862	0.115422	0.357335	0.294596	WNT2B/ALOX12	2
GO:0038127	BP	GO:0038127	ERBB signaling pathway	5/334	145/18862	0.115471	0.357335	0.294596	AGR2/CEACAM1/GPRC5A/EREG/FAM83A	5
GO:0051592	BP	GO:0051592	response to calcium ion	5/334	145/18862	0.115471	0.357335	0.294596	AKR1C3/SPARC/PKD2/PPIF/AQP3	5
GO:1903169	BP	GO:1903169	regulation of calcium ion transmembrane transport	5/334	145/18862	0.115471	0.357335	0.294596	THY1/FYN/PKD2/BDKRB1/CXCL10	5
GO:0002228	BP	GO:0002228	natural killer cell mediated immunity	3/334	67/18862	0.115685	0.357335	0.294596	CADM1/CEACAM1/RAET1E	3
GO:0032922	BP	GO:0032922	circadian regulation of gene expression	3/334	67/18862	0.115685	0.357335	0.294596	EGR1/ID3/BHLHE40	3
GO:0038034	BP	GO:0038034	signal transduction in absence of ligand	3/334	67/18862	0.115685	0.357335	0.294596	INHBA/SRPX/FYN	3
GO:0045669	BP	GO:0045669	positive regulation of osteoblast differentiation	3/334	67/18862	0.115685	0.357335	0.294596	CTHRC1/TMEM119/FERMT2	3
GO:0050918	BP	GO:0050918	positive chemotaxis	3/334	67/18862	0.115685	0.357335	0.294596	VEGFC/NTF3/CXCL10	3
GO:0097192	BP	GO:0097192	extrinsic apoptotic signaling pathway in absence of ligand	3/334	67/18862	0.115685	0.357335	0.294596	INHBA/SRPX/FYN	3
GO:1904377	BP	GO:1904377	positive regulation of protein localization to cell periphery	3/334	67/18862	0.115685	0.357335	0.294596	ZDHHC2/ARHGEF16/AGR2	3
GO:0042303	BP	GO:0042303	molting cycle	4/334	105/18862	0.11617	0.358191	0.295302	SOSTDC1/FST/INHBA/FZD3	4
GO:0042633	BP	GO:0042633	hair cycle	4/334	105/18862	0.11617	0.358191	0.295302	SOSTDC1/FST/INHBA/FZD3	4
GO:0034504	BP	GO:0034504	protein localization to nucleus	8/334	275/18862	0.116664	0.359392	0.296291	COL1A1/GLIS2/PRICKLE1/DCLK1/FERMT2/FYN/CHP1/GBP2	8
GO:0007159	BP	GO:0007159	leukocyte cell-cell adhesion	10/334	366/18862	0.116953	0.35996	0.296759	VTCN1/THY1/VCAM1/LGALS1/GPAM/FYN/CD55/CEACAM1/ANXA1/CD177	10
GO:0060491	BP	GO:0060491	regulation of cell projection assembly	6/334	188/18862	0.117779	0.362178	0.298588	PFN2/EPS8/PODXL/DPYSL3/TENM2/CDC42EP1	6
GO:0006813	BP	GO:0006813	potassium ion transport	7/334	232/18862	0.119088	0.36573	0.301517	ATP12A/KCNE1/PKD2/FHL1/CHP1/SLC24A3/STK39	7
GO:0120034	BP	GO:0120034	positive regulation of plasma membrane bounded cell projection assembly	4/334	106/18862	0.119147	0.36573	0.301517	EPS8/DPYSL3/TENM2/CDC42EP1	4
GO:0007043	BP	GO:0007043	cell-cell junction assembly	5/334	147/18862	0.120442	0.369049	0.304253	CDH11/CLDN20/UGT8/PKP3/EPB41L3	5
GO:0007605	BP	GO:0007605	sensory perception of sound	5/334	147/18862	0.120442	0.369049	0.304253	COL11A1/SLITRK6/COL1A1/KCNE1/ATP6V0A4	5
GO:0009112	BP	GO:0009112	nucleobase metabolic process	2/334	34/18862	0.121263	0.36959	0.304699	TYMP/CDA	2
GO:0009649	BP	GO:0009649	entrainment of circadian clock	2/334	34/18862	0.121263	0.36959	0.304699	BHLHE40/ARNTL2	2
GO:0030513	BP	GO:0030513	positive regulation of BMP signaling pathway	2/334	34/18862	0.121263	0.36959	0.304699	SULF1/GPC3	2
GO:0042491	BP	GO:0042491	inner ear auditory receptor cell differentiation	2/334	34/18862	0.121263	0.36959	0.304699	SLITRK6/HEY2	2
GO:0045777	BP	GO:0045777	positive regulation of blood pressure	2/334	34/18862	0.121263	0.36959	0.304699	RARRES2/TPM1	2
GO:0090050	BP	GO:0090050	positive regulation of cell migration involved in sprouting angiogenesis	2/334	34/18862	0.121263	0.36959	0.304699	ANXA1/FGFBP1	2
GO:0033138	BP	GO:0033138	positive regulation of peptidyl-serine phosphorylation	4/334	107/18862	0.122156	0.371981	0.30667	PFN2/BDNF/NTRK2/NTF3	4
GO:0016358	BP	GO:0016358	dendrite development	7/334	234/18862	0.123003	0.373897	0.30825	SDC2/MAP1B/DCLK1/EPHA4/FYN/FARP1/VLDLR	7
GO:1903039	BP	GO:1903039	positive regulation of leukocyte cell-cell adhesion	7/334	234/18862	0.123003	0.373897	0.30825	THY1/VCAM1/LGALS1/GPAM/FYN/CD55/ANXA1	7
GO:0014823	BP	GO:0014823	response to activity	3/334	69/18862	0.123415	0.374488	0.308737	POSTN/RARRES2/COL4A2	3
GO:0150116	BP	GO:0150116	regulation of cell-substrate junction organization	3/334	69/18862	0.123415	0.374488	0.308737	THY1/COL16A1/FERMT2	3
GO:0060047	BP	GO:0060047	heart contraction	8/334	279/18862	0.123763	0.375215	0.309336	FXYD6/FGF13/ATP2B1/TPM1/HEY2/KCNE1/ADM/CYP2J2	8
GO:0031032	BP	GO:0031032	actomyosin structure organization	6/334	191/18862	0.124349	0.37666	0.310527	PFN2/TPM1/FERMT2/ARHGAP28/CSRP2/EPB41L3	6
GO:0071375	BP	GO:0071375	cellular response to peptide hormone stimulus	9/334	325/18862	0.12476	0.377572	0.311279	RARRES2/ATP2B1/MAP1B/FBN1/FYN/IRS2/CEACAM1/CA2/ATP6V0A4	9
GO:0008593	BP	GO:0008593	regulation of Notch signaling pathway	4/334	108/18862	0.125197	0.378562	0.312096	HEY1/POSTN/HEY2/ELF3	4
GO:0008643	BP	GO:0008643	carbohydrate transport	5/334	149/18862	0.125512	0.379182	0.312607	GPC3/SLC2A10/IRS2/FABP5/AQP3	5
GO:0048009	BP	GO:0048009	insulin-like growth factor receptor signaling pathway	2/334	35/18862	0.127176	0.382857	0.315636	IGFBP4/IGFBP6	2
GO:0048854	BP	GO:0048854	brain morphogenesis	2/334	35/18862	0.127176	0.382857	0.315636	SLC6A4/FZD3	2
GO:1903960	BP	GO:1903960	negative regulation of anion transmembrane transport	2/334	35/18862	0.127176	0.382857	0.315636	IRS2/FABP5	2
GO:0006801	BP	GO:0006801	superoxide metabolic process	3/334	70/18862	0.127348	0.382857	0.315636	ALOX12/DUOX2/CD177	3
GO:0045123	BP	GO:0045123	cellular extravasation	3/334	70/18862	0.127348	0.382857	0.315636	THY1/VCAM1/CD177	3
GO:0072593	BP	GO:0072593	reactive oxygen species metabolic process	8/334	281/18862	0.127396	0.382857	0.315636	AKR1C3/CYP1B1/PXDN/FYN/PKD2/ALOX12/DUOX2/CD177	8
GO:0015908	BP	GO:0015908	fatty acid transport	5/334	150/18862	0.128084	0.383475	0.316146	NTRK2/IRS2/FABP5/ANXA1/BDKRB2	5
GO:0050777	BP	GO:0050777	negative regulation of immune response	5/334	150/18862	0.128084	0.383475	0.316146	COL3A1/CD55/CEACAM1/ANXA1/PGLYRP3	5
GO:0046394	BP	GO:0046394	carboxylic acid biosynthetic process	9/334	327/18862	0.128125	0.383475	0.316146	AKR1C3/CYP4F11/SCD/CEACAM1/FABP5/ANXA1/ALOX15B/ALOX12/DHRS9	9
GO:0050863	BP	GO:0050863	regulation of T cell activation	9/334	327/18862	0.128125	0.383475	0.316146	VTCN1/THY1/VCAM1/LGALS1/GPAM/FYN/CD55/CEACAM1/ANXA1	9
GO:1902414	BP	GO:1902414	protein localization to cell junction	4/334	109/18862	0.128271	0.383475	0.316146	GPC4/ZDHHC2/FERMT2/TJP3	4
GO:1904659	BP	GO:1904659	glucose transmembrane transport	4/334	109/18862	0.128271	0.383475	0.316146	GPC3/SLC2A10/IRS2/FABP5	4
GO:0046651	BP	GO:0046651	lymphocyte proliferation	8/334	282/18862	0.129234	0.386019	0.318243	VTCN1/VCAM1/GPAM/FYN/IRS2/CD55/ANXA1/VAV3	8
GO:0033692	BP	GO:0033692	cellular polysaccharide biosynthetic process	3/334	71/18862	0.131327	0.391396	0.322676	IRS2/PPP1R3C/GYS2	3
GO:0034440	BP	GO:0034440	lipid oxidation	4/334	110/18862	0.131375	0.391396	0.322676	TWIST1/IRS2/ALOX15B/ALOX12	4
GO:0090174	BP	GO:0090174	organelle membrane fusion	4/334	110/18862	0.131375	0.391396	0.322676	CHP1/ANXA1/SAMD9/VAV3	4
GO:0003176	BP	GO:0003176	aortic valve development	2/334	36/18862	0.133155	0.393627	0.324515	TWIST1/HEY2	2
GO:0006691	BP	GO:0006691	leukotriene metabolic process	2/334	36/18862	0.133155	0.393627	0.324515	CYP4F11/ALOX12	2
GO:0009394	BP	GO:0009394	2'-deoxyribonucleotide metabolic process	2/334	36/18862	0.133155	0.393627	0.324515	TYMP/UPP1	2
GO:0014912	BP	GO:0014912	negative regulation of smooth muscle cell migration	2/334	36/18862	0.133155	0.393627	0.324515	TPM1/SEMA6D	2
GO:0035136	BP	GO:0035136	forelimb morphogenesis	2/334	36/18862	0.133155	0.393627	0.324515	TWIST1/CRABP2	2
GO:0042092	BP	GO:0042092	type 2 immune response	2/334	36/18862	0.133155	0.393627	0.324515	ANXA1/ECM1	2
GO:0043267	BP	GO:0043267	negative regulation of potassium ion transport	2/334	36/18862	0.133155	0.393627	0.324515	KCNE1/STK39	2
GO:2000144	BP	GO:2000144	positive regulation of DNA-templated transcription, initiation	2/334	36/18862	0.133155	0.393627	0.324515	TWIST1/FOSL1	2
GO:1903037	BP	GO:1903037	regulation of leukocyte cell-cell adhesion	9/334	330/18862	0.133263	0.393627	0.324515	VTCN1/THY1/VCAM1/LGALS1/GPAM/FYN/CD55/CEACAM1/ANXA1	9
GO:0060402	BP	GO:0060402	calcium ion transport into cytosol	5/334	152/18862	0.133299	0.393627	0.324515	THY1/FYN/PKD2/BDKRB1/CXCL10	5
GO:0042098	BP	GO:0042098	T cell proliferation	6/334	195/18862	0.133382	0.393627	0.324515	VTCN1/VCAM1/GPAM/FYN/CD55/ANXA1	6
GO:0046660	BP	GO:0046660	female sex differentiation	4/334	111/18862	0.134511	0.396278	0.326701	FST/INHBA/TIPARP/EREG	4
GO:1903959	BP	GO:1903959	regulation of anion transmembrane transport	4/334	111/18862	0.134511	0.396278	0.326701	GPC3/IRS2/FABP5/CA2	4
GO:0032943	BP	GO:0032943	mononuclear cell proliferation	8/334	285/18862	0.134828	0.396871	0.32719	VTCN1/VCAM1/GPAM/FYN/IRS2/CD55/ANXA1/VAV3	8
GO:0006695	BP	GO:0006695	cholesterol biosynthetic process	3/334	72/18862	0.135348	0.397722	0.327892	GPAM/HMGCS1/SCD	3
GO:1902653	BP	GO:1902653	secondary alcohol biosynthetic process	3/334	72/18862	0.135348	0.397722	0.327892	GPAM/HMGCS1/SCD	3
GO:0042594	BP	GO:0042594	response to starvation	6/334	196/18862	0.135688	0.398382	0.328436	AKR1C3/NUAK1/WNT2B/UPP1/RRAGD/ADM	6
GO:0051250	BP	GO:0051250	negative regulation of lymphocyte activation	5/334	153/18862	0.135941	0.398445	0.328488	VTCN1/INHBA/CEACAM1/ANXA1/PGLYRP3	5
GO:1990845	BP	GO:1990845	adaptive thermogenesis	5/334	153/18862	0.135941	0.398445	0.328488	ALDH1A1/MFAP2/PLAC8/SCD/FABP5	5
GO:0070663	BP	GO:0070663	regulation of leukocyte proliferation	7/334	241/18862	0.137213	0.401821	0.33127	VTCN1/VCAM1/GPAM/IRS2/CD55/ANXA1/VAV3	7
GO:0008645	BP	GO:0008645	hexose transmembrane transport	4/334	112/18862	0.137677	0.401821	0.33127	GPC3/SLC2A10/IRS2/FABP5	4
GO:0032411	BP	GO:0032411	positive regulation of transporter activity	4/334	112/18862	0.137677	0.401821	0.33127	PKD2/CHP1/SLC6A9/STK39	4
GO:0051209	BP	GO:0051209	release of sequestered calcium ion into cytosol	4/334	112/18862	0.137677	0.401821	0.33127	THY1/PKD2/BDKRB1/CXCL10	4
GO:0051261	BP	GO:0051261	protein depolymerization	4/334	112/18862	0.137677	0.401821	0.33127	FGF13/EPS8/MAP1B/SPTBN2	4
GO:0043523	BP	GO:0043523	regulation of neuron apoptotic process	6/334	197/18862	0.138013	0.401824	0.331273	BDNF/EPHA7/PTPRZ1/NTRK2/FYN/NTF3	6
GO:0018209	BP	GO:0018209	peptidyl-serine modification	9/334	333/18862	0.138508	0.401824	0.331273	BGN/PFN2/BDNF/NTRK2/PRKX/DCLK1/NTF3/BDKRB2/STK39	9
GO:0000187	BP	GO:0000187	activation of MAPK activity	5/334	154/18862	0.138607	0.401824	0.331273	DUSP6/NTF3/IGFBP6/DUSP5/STK39	5
GO:0031111	BP	GO:0031111	negative regulation of microtubule polymerization or depolymerization	2/334	37/18862	0.139196	0.401824	0.331273	FGF13/MAP1B	2
GO:0043403	BP	GO:0043403	skeletal muscle tissue regeneration	2/334	37/18862	0.139196	0.401824	0.331273	FZD7/ANXA1	2
GO:0046621	BP	GO:0046621	negative regulation of organ growth	2/334	37/18862	0.139196	0.401824	0.331273	SLC6A4/MEIS1	2
GO:0048846	BP	GO:0048846	axon extension involved in axon guidance	2/334	37/18862	0.139196	0.401824	0.331273	ALCAM/SEMA6D	2
GO:0060412	BP	GO:0060412	ventricular septum morphogenesis	2/334	37/18862	0.139196	0.401824	0.331273	HEY1/HEY2	2
GO:0070873	BP	GO:0070873	regulation of glycogen metabolic process	2/334	37/18862	0.139196	0.401824	0.331273	IRS2/PPP1R3C	2
GO:0090218	BP	GO:0090218	positive regulation of lipid kinase activity	2/334	37/18862	0.139196	0.401824	0.331273	FGFR3/VAV3	2
GO:1902284	BP	GO:1902284	neuron projection extension involved in neuron projection guidance	2/334	37/18862	0.139196	0.401824	0.331273	ALCAM/SEMA6D	2
GO:1903115	BP	GO:1903115	regulation of actin filament-based movement	2/334	37/18862	0.139196	0.401824	0.331273	FGF13/PDPN	2
GO:2000403	BP	GO:2000403	positive regulation of lymphocyte migration	2/334	37/18862	0.139196	0.401824	0.331273	CXCL10/STK39	2
GO:0042246	BP	GO:0042246	tissue regeneration	3/334	73/18862	0.139411	0.402108	0.331507	FZD7/POSTN/ANXA1	3
GO:0001909	BP	GO:0001909	leukocyte mediated cytotoxicity	4/334	113/18862	0.140873	0.405304	0.334142	CADM1/CEACAM1/CD1A/RAET1E	4
GO:0005976	BP	GO:0005976	polysaccharide metabolic process	4/334	113/18862	0.140873	0.405304	0.334142	CHST7/IRS2/PPP1R3C/GYS2	4
GO:0051283	BP	GO:0051283	negative regulation of sequestering of calcium ion	4/334	113/18862	0.140873	0.405304	0.334142	THY1/PKD2/BDKRB1/CXCL10	4
GO:0006469	BP	GO:0006469	negative regulation of protein kinase activity	7/334	243/18862	0.141415	0.406523	0.335147	THY1/TRIB2/DUSP6/CHP1/CEACAM1/GPRC5A/DUSP5	7
GO:0016053	BP	GO:0016053	organic acid biosynthetic process	9/334	335/18862	0.142063	0.408046	0.336403	AKR1C3/CYP4F11/SCD/CEACAM1/FABP5/ANXA1/ALOX15B/ALOX12/DHRS9	9
GO:0005977	BP	GO:0005977	glycogen metabolic process	3/334	74/18862	0.143516	0.411531	0.339276	IRS2/PPP1R3C/GYS2	3
GO:0046323	BP	GO:0046323	glucose import	3/334	74/18862	0.143516	0.411531	0.339276	GPC3/SLC2A10/IRS2	3
GO:0003231	BP	GO:0003231	cardiac ventricle development	4/334	114/18862	0.144098	0.411831	0.339524	HEY1/COL11A1/TPM1/HEY2	4
GO:0015749	BP	GO:0015749	monosaccharide transmembrane transport	4/334	114/18862	0.144098	0.411831	0.339524	GPC3/SLC2A10/IRS2/FABP5	4
GO:0001914	BP	GO:0001914	regulation of T cell mediated cytotoxicity	2/334	38/18862	0.145296	0.411831	0.339524	CEACAM1/CD1A	2
GO:0003091	BP	GO:0003091	renal water homeostasis	2/334	38/18862	0.145296	0.411831	0.339524	AKR1B1/AQP3	2
GO:0007618	BP	GO:0007618	mating	2/334	38/18862	0.145296	0.411831	0.339524	SLC6A4/PI3	2
GO:0008210	BP	GO:0008210	estrogen metabolic process	2/334	38/18862	0.145296	0.411831	0.339524	CYP1B1/TIPARP	2
GO:0009595	BP	GO:0009595	detection of biotic stimulus	2/334	38/18862	0.145296	0.411831	0.339524	SRPX/PGLYRP3	2
GO:0010463	BP	GO:0010463	mesenchymal cell proliferation	2/334	38/18862	0.145296	0.411831	0.339524	GPC3/IRS2	2
GO:0019692	BP	GO:0019692	deoxyribose phosphate metabolic process	2/334	38/18862	0.145296	0.411831	0.339524	TYMP/UPP1	2
GO:0032885	BP	GO:0032885	regulation of polysaccharide biosynthetic process	2/334	38/18862	0.145296	0.411831	0.339524	IRS2/PPP1R3C	2
GO:0045214	BP	GO:0045214	sarcomere organization	2/334	38/18862	0.145296	0.411831	0.339524	TPM1/CSRP2	2
GO:0046326	BP	GO:0046326	positive regulation of glucose import	2/334	38/18862	0.145296	0.411831	0.339524	GPC3/IRS2	2
GO:0071398	BP	GO:0071398	cellular response to fatty acid	2/334	38/18862	0.145296	0.411831	0.339524	AKR1C3/ID3	2
GO:1904706	BP	GO:1904706	negative regulation of vascular associated smooth muscle cell proliferation	2/334	38/18862	0.145296	0.411831	0.339524	TPM1/EFEMP2	2
GO:0072503	BP	GO:0072503	cellular divalent inorganic cation homeostasis	12/334	480/18862	0.146616	0.414435	0.34167	THY1/PTGFR/ATP2B1/FYN/PKD2/CD55/BDKRB2/BDKRB1/ADM/CXCL10/SLC24A3/CXCR2	12
GO:0009267	BP	GO:0009267	cellular response to starvation	5/334	157/18862	0.146742	0.414435	0.34167	AKR1C3/NUAK1/WNT2B/UPP1/RRAGD	5
GO:0003206	BP	GO:0003206	cardiac chamber morphogenesis	4/334	115/18862	0.147352	0.414435	0.34167	HEY1/COL11A1/TPM1/HEY2	4
GO:0030004	BP	GO:0030004	cellular monovalent inorganic cation homeostasis	4/334	115/18862	0.147352	0.414435	0.34167	ATP12A/CHP1/CA2/ATP6V0A4	4
GO:0034404	BP	GO:0034404	nucleobase-containing small molecule biosynthetic process	4/334	115/18862	0.147352	0.414435	0.34167	ENTPD3/TYMP/UPP1/CDA	4
GO:0051282	BP	GO:0051282	regulation of sequestering of calcium ion	4/334	115/18862	0.147352	0.414435	0.34167	THY1/PKD2/BDKRB1/CXCL10	4
GO:0070482	BP	GO:0070482	response to oxygen levels	10/334	385/18862	0.147419	0.414435	0.34167	EGR1/VEGFC/TWIST1/VCAM1/COL1A1/POSTN/SLC6A4/PDPN/ADM/AQP3	10
GO:0001937	BP	GO:0001937	negative regulation of endothelial cell proliferation	3/334	75/18862	0.14766	0.414435	0.34167	SPARC/SULF1/PTPRM	3
GO:0006073	BP	GO:0006073	cellular glucan metabolic process	3/334	75/18862	0.14766	0.414435	0.34167	IRS2/PPP1R3C/GYS2	3
GO:0044042	BP	GO:0044042	glucan metabolic process	3/334	75/18862	0.14766	0.414435	0.34167	IRS2/PPP1R3C/GYS2	3
GO:0051668	BP	GO:0051668	localization within membrane	3/334	75/18862	0.14766	0.414435	0.34167	THY1/ZDHHC2/MAL	3
GO:1902930	BP	GO:1902930	regulation of alcohol biosynthetic process	3/334	75/18862	0.14766	0.414435	0.34167	GPAM/HMGCS1/SCD	3
GO:0034219	BP	GO:0034219	carbohydrate transmembrane transport	4/334	116/18862	0.150635	0.420953	0.347043	GPC3/SLC2A10/IRS2/FABP5	4
GO:0030212	BP	GO:0030212	hyaluronan metabolic process	2/334	39/18862	0.15145	0.420953	0.347043	HYAL1/CHP1	2
GO:0030501	BP	GO:0030501	positive regulation of bone mineralization	2/334	39/18862	0.15145	0.420953	0.347043	TMEM119/ATP2B1	2
GO:0044058	BP	GO:0044058	regulation of digestive system process	2/334	39/18862	0.15145	0.420953	0.347043	TYMP/STK39	2
GO:0045742	BP	GO:0045742	positive regulation of epidermal growth factor receptor signaling pathway	2/334	39/18862	0.15145	0.420953	0.347043	AGR2/EREG	2
GO:0045746	BP	GO:0045746	negative regulation of Notch signaling pathway	2/334	39/18862	0.15145	0.420953	0.347043	HEY1/HEY2	2
GO:0045773	BP	GO:0045773	positive regulation of axon extension	2/334	39/18862	0.15145	0.420953	0.347043	FN1/MAP1B	2
GO:0050832	BP	GO:0050832	defense response to fungus	2/334	39/18862	0.15145	0.420953	0.347043	RARRES2/C10orf99	2
GO:0072210	BP	GO:0072210	metanephric nephron development	2/334	39/18862	0.15145	0.420953	0.347043	EGR1/PKD2	2
GO:1903539	BP	GO:1903539	protein localization to postsynaptic membrane	2/334	39/18862	0.15145	0.420953	0.347043	GPC4/ZDHHC2	2
GO:1905521	BP	GO:1905521	regulation of macrophage migration	2/334	39/18862	0.15145	0.420953	0.347043	CD200/RARRES2	2
GO:2000516	BP	GO:2000516	positive regulation of CD4-positive, alpha-beta T cell activation	2/334	39/18862	0.15145	0.420953	0.347043	CD55/ANXA1	2
GO:0009791	BP	GO:0009791	post-embryonic development	3/334	76/18862	0.151842	0.421066	0.347137	MFAP2/FBN1/TIPARP	3
GO:1901983	BP	GO:1901983	regulation of protein acetylation	3/334	76/18862	0.151842	0.421066	0.347137	TWIST1/SDR16C5/MUC1	3
GO:0051100	BP	GO:0051100	negative regulation of binding	5/334	159/18862	0.152276	0.421066	0.347137	HEY1/CARD18/CRMP1/HEY2/ARHGAP28	5
GO:2000241	BP	GO:2000241	regulation of reproductive process	5/334	159/18862	0.152276	0.421066	0.347137	SULF1/INHBA/SERPINF1/TIMP1/DEFB1	5
GO:0051258	BP	GO:0051258	protein polymerization	8/334	294/18862	0.152331	0.421066	0.347137	PFN2/FGF13/EPS8/MAP1B/ARHGAP28/SPTBN2/CDC42EP1/TPPP3	8
GO:0009952	BP	GO:0009952	anterior/posterior pattern specification	6/334	203/18862	0.152348	0.421066	0.347137	HEY1/MEOX1/HEY2/WNT2B/GPC3/BHLHE40	6
GO:1902905	BP	GO:1902905	positive regulation of supramolecular fiber organization	6/334	203/18862	0.152348	0.421066	0.347137	PFN2/TPM1/MAP1B/EFEMP2/FERMT2/CDC42EP1	6
GO:0051048	BP	GO:0051048	negative regulation of secretion	5/334	160/18862	0.155076	0.424082	0.349623	CD200/INHBA/CEACAM1/ANXA1/STK39	5
GO:0008589	BP	GO:0008589	regulation of smoothened signaling pathway	3/334	77/18862	0.156062	0.424082	0.349623	GLIS2/GPC3/PTCH1	3
GO:0010827	BP	GO:0010827	regulation of glucose transmembrane transport	3/334	77/18862	0.156062	0.424082	0.349623	GPC3/IRS2/FABP5	3
GO:0046785	BP	GO:0046785	microtubule polymerization	3/334	77/18862	0.156062	0.424082	0.349623	FGF13/MAP1B/TPPP3	3
GO:0060420	BP	GO:0060420	regulation of heart growth	3/334	77/18862	0.156062	0.424082	0.349623	HEY2/DUSP6/MEIS1	3
GO:0051348	BP	GO:0051348	negative regulation of transferase activity	8/334	296/18862	0.156363	0.424082	0.349623	THY1/TRIB2/DUSP6/IRS2/CHP1/CEACAM1/GPRC5A/DUSP5	8
GO:0019318	BP	GO:0019318	hexose metabolic process	7/334	250/18862	0.156602	0.424082	0.349623	ALDH1A1/AKR1B1/IGFBP4/IRS2/FABP5/FUT6/PPP1R3C	7
GO:0002761	BP	GO:0002761	regulation of myeloid leukocyte differentiation	4/334	118/18862	0.157283	0.424082	0.349623	INHBA/FBN1/CEACAM1/CA2	4
GO:0009262	BP	GO:0009262	deoxyribonucleotide metabolic process	2/334	40/18862	0.157655	0.424082	0.349623	TYMP/UPP1	2
GO:0030890	BP	GO:0030890	positive regulation of B cell proliferation	2/334	40/18862	0.157655	0.424082	0.349623	IRS2/VAV3	2
GO:0042908	BP	GO:0042908	xenobiotic transport	2/334	40/18862	0.157655	0.424082	0.349623	ABCG2/SLC7A5	2
GO:0045776	BP	GO:0045776	negative regulation of blood pressure	2/334	40/18862	0.157655	0.424082	0.349623	VEGFC/BDKRB1	2
GO:0050856	BP	GO:0050856	regulation of T cell receptor signaling pathway	2/334	40/18862	0.157655	0.424082	0.349623	THY1/CEACAM1	2
GO:1902895	BP	GO:1902895	positive regulation of pri-miRNA transcription by RNA polymerase II	2/334	40/18862	0.157655	0.424082	0.349623	EGR1/FOSL1	2
GO:1904037	BP	GO:1904037	positive regulation of epithelial cell apoptotic process	2/334	40/18862	0.157655	0.424082	0.349623	AKR1C3/SFRP4	2
GO:0007626	BP	GO:0007626	locomotory behavior	5/334	161/18862	0.157897	0.424082	0.349623	EGR1/SLITRK6/EPHA4/MEIS1/SLURP1	5
GO:0009408	BP	GO:0009408	response to heat	5/334	161/18862	0.157897	0.424082	0.349623	TGFB1I1/HSPA6/ANO1/CXCL10/CRNN	5
GO:0030307	BP	GO:0030307	positive regulation of cell growth	5/334	161/18862	0.157897	0.424082	0.349623	FN1/BDNF/MAP1B/HYAL1/CRABP2	5
GO:0055067	BP	GO:0055067	monovalent inorganic cation homeostasis	5/334	161/18862	0.157897	0.424082	0.349623	ATP12A/CHP1/CA2/SCNN1B/ATP6V0A4	5
GO:0099173	BP	GO:0099173	postsynapse organization	5/334	161/18862	0.157897	0.424082	0.349623	EPHA7/ZDHHC2/EPHA4/FYN/SPTBN2	5
GO:1901617	BP	GO:1901617	organic hydroxy compound biosynthetic process	7/334	251/18862	0.158831	0.424082	0.349623	AKR1C3/AKR1B1/GPAM/HMGCS1/SCD/ALOX15B/ALOX12	7
GO:0070555	BP	GO:0070555	response to interleukin-1	6/334	206/18862	0.159755	0.424082	0.349623	EGR1/IL1R2/HYAL1/GBP2/ANXA1/IL1RN	6
GO:0000271	BP	GO:0000271	polysaccharide biosynthetic process	3/334	78/18862	0.160318	0.424082	0.349623	IRS2/PPP1R3C/GYS2	3
GO:0016126	BP	GO:0016126	sterol biosynthetic process	3/334	78/18862	0.160318	0.424082	0.349623	GPAM/HMGCS1/SCD	3
GO:0032272	BP	GO:0032272	negative regulation of protein polymerization	3/334	78/18862	0.160318	0.424082	0.349623	PFN2/EPS8/SPTBN2	3
GO:0061844	BP	GO:0061844	antimicrobial humoral immune response mediated by antimicrobial peptide	3/334	78/18862	0.160318	0.424082	0.349623	PGLYRP3/CXCL10/DEFB1	3
GO:0044843	BP	GO:0044843	cell cycle G1/S phase transition	8/334	298/18862	0.160446	0.424082	0.349623	INHBA/HYAL1/PKD2/FHL1/ANXA1/MUC1/CRNN/C10orf99	8
GO:0002688	BP	GO:0002688	regulation of leukocyte chemotaxis	4/334	119/18862	0.160647	0.424082	0.349623	VEGFC/RARRES2/CXCL10/STK39	4
GO:0051208	BP	GO:0051208	sequestering of calcium ion	4/334	119/18862	0.160647	0.424082	0.349623	THY1/PKD2/BDKRB1/CXCL10	4
GO:0001553	BP	GO:0001553	luteinization	1/334	10/18862	0.163648	0.424082	0.349623	INHBA	1
GO:0001820	BP	GO:0001820	serotonin secretion	1/334	10/18862	0.163648	0.424082	0.349623	SLC6A4	1
GO:0002934	BP	GO:0002934	desmosome organization	1/334	10/18862	0.163648	0.424082	0.349623	PKP3	1
GO:0003183	BP	GO:0003183	mitral valve morphogenesis	1/334	10/18862	0.163648	0.424082	0.349623	TWIST1	1
GO:0006222	BP	GO:0006222	UMP biosynthetic process	1/334	10/18862	0.163648	0.424082	0.349623	UPP1	1
GO:0006655	BP	GO:0006655	phosphatidylglycerol biosynthetic process	1/334	10/18862	0.163648	0.424082	0.349623	GPAM	1
GO:0006971	BP	GO:0006971	hypotonic response	1/334	10/18862	0.163648	0.424082	0.349623	STK39	1
GO:0009174	BP	GO:0009174	pyrimidine ribonucleoside monophosphate biosynthetic process	1/334	10/18862	0.163648	0.424082	0.349623	UPP1	1
GO:0010944	BP	GO:0010944	negative regulation of transcription by competitive promoter binding	1/334	10/18862	0.163648	0.424082	0.349623	MUC1	1
GO:0014820	BP	GO:0014820	tonic smooth muscle contraction	1/334	10/18862	0.163648	0.424082	0.349623	SCNN1B	1
GO:0015911	BP	GO:0015911	long-chain fatty acid import across plasma membrane	1/334	10/18862	0.163648	0.424082	0.349623	IRS2	1
GO:0019062	BP	GO:0019062	virion attachment to host cell	1/334	10/18862	0.163648	0.424082	0.349623	LRRC15	1
GO:0030656	BP	GO:0030656	regulation of vitamin metabolic process	1/334	10/18862	0.163648	0.424082	0.349623	AKR1C3	1
GO:0031340	BP	GO:0031340	positive regulation of vesicle fusion	1/334	10/18862	0.163648	0.424082	0.349623	ANXA1	1
GO:0032351	BP	GO:0032351	negative regulation of hormone metabolic process	1/334	10/18862	0.163648	0.424082	0.349623	AKR1C3	1
GO:0032650	BP	GO:0032650	regulation of interleukin-1 alpha production	1/334	10/18862	0.163648	0.424082	0.349623	IL1R2	1
GO:0032823	BP	GO:0032823	regulation of natural killer cell differentiation	1/334	10/18862	0.163648	0.424082	0.349623	PGLYRP3	1
GO:0034447	BP	GO:0034447	very-low-density lipoprotein particle clearance	1/334	10/18862	0.163648	0.424082	0.349623	VLDLR	1
GO:0035581	BP	GO:0035581	sequestering of extracellular ligand from receptor	1/334	10/18862	0.163648	0.424082	0.349623	FBN1	1
GO:0035860	BP	GO:0035860	glial cell-derived neurotrophic factor receptor signaling pathway	1/334	10/18862	0.163648	0.424082	0.349623	SULF1	1
GO:0042045	BP	GO:0042045	epithelial fluid transport	1/334	10/18862	0.163648	0.424082	0.349623	SCNN1B	1
GO:0043301	BP	GO:0043301	negative regulation of leukocyte degranulation	1/334	10/18862	0.163648	0.424082	0.349623	CEACAM1	1
GO:0045625	BP	GO:0045625	regulation of T-helper 1 cell differentiation	1/334	10/18862	0.163648	0.424082	0.349623	ANXA1	1
GO:0045843	BP	GO:0045843	negative regulation of striated muscle tissue development	1/334	10/18862	0.163648	0.424082	0.349623	TWIST1	1
GO:0048251	BP	GO:0048251	elastic fiber assembly	1/334	10/18862	0.163648	0.424082	0.349623	EFEMP2	1
GO:0048755	BP	GO:0048755	branching morphogenesis of a nerve	1/334	10/18862	0.163648	0.424082	0.349623	EPHA7	1
GO:0060272	BP	GO:0060272	embryonic skeletal joint morphogenesis	1/334	10/18862	0.163648	0.424082	0.349623	HYAL1	1
GO:0060513	BP	GO:0060513	prostatic bud formation	1/334	10/18862	0.163648	0.424082	0.349623	SULF1	1
GO:0060947	BP	GO:0060947	cardiac vascular smooth muscle cell differentiation	1/334	10/18862	0.163648	0.424082	0.349623	HEY2	1
GO:0070170	BP	GO:0070170	regulation of tooth mineralization	1/334	10/18862	0.163648	0.424082	0.349623	ASPN	1
GO:0070327	BP	GO:0070327	thyroid hormone transport	1/334	10/18862	0.163648	0.424082	0.349623	SLC7A5	1
GO:0071073	BP	GO:0071073	positive regulation of phospholipid biosynthetic process	1/334	10/18862	0.163648	0.424082	0.349623	CHP1	1
GO:0071233	BP	GO:0071233	cellular response to leucine	1/334	10/18862	0.163648	0.424082	0.349623	RRAGD	1
GO:0072124	BP	GO:0072124	regulation of glomerular mesangial cell proliferation	1/334	10/18862	0.163648	0.424082	0.349623	EGR1	1
GO:0097278	BP	GO:0097278	complement-dependent cytotoxicity	1/334	10/18862	0.163648	0.424082	0.349623	CD55	1
GO:0099550	BP	GO:0099550	trans-synaptic signaling, modulating synaptic transmission	1/334	10/18862	0.163648	0.424082	0.349623	NTRK2	1
GO:0106049	BP	GO:0106049	regulation of cellular response to osmotic stress	1/334	10/18862	0.163648	0.424082	0.349623	BDKRB2	1
GO:0106072	BP	GO:0106072	negative regulation of adenylate cyclase-activating G protein-coupled receptor signaling pathway	1/334	10/18862	0.163648	0.424082	0.349623	MRAP2	1
GO:1902959	BP	GO:1902959	regulation of aspartic-type endopeptidase activity involved in amyloid precursor protein catabolic process	1/334	10/18862	0.163648	0.424082	0.349623	EPHA4	1
GO:1905522	BP	GO:1905522	negative regulation of macrophage migration	1/334	10/18862	0.163648	0.424082	0.349623	CD200	1
GO:1905809	BP	GO:1905809	negative regulation of synapse organization	1/334	10/18862	0.163648	0.424082	0.349623	EPHA7	1
GO:1990253	BP	GO:1990253	cellular response to leucine starvation	1/334	10/18862	0.163648	0.424082	0.349623	RRAGD	1
GO:1990416	BP	GO:1990416	cellular response to brain-derived neurotrophic factor stimulus	1/334	10/18862	0.163648	0.424082	0.349623	NTRK2	1
GO:2000048	BP	GO:2000048	negative regulation of cell-cell adhesion mediated by cadherin	1/334	10/18862	0.163648	0.424082	0.349623	EPCAM	1
GO:2000343	BP	GO:2000343	positive regulation of chemokine (C-X-C motif) ligand 2 production	1/334	10/18862	0.163648	0.424082	0.349623	POSTN	1
GO:2000726	BP	GO:2000726	negative regulation of cardiac muscle cell differentiation	1/334	10/18862	0.163648	0.424082	0.349623	FZD7	1
GO:0006040	BP	GO:0006040	amino sugar metabolic process	2/334	41/18862	0.163906	0.424082	0.349623	CHST7/EXTL2	2
GO:0032689	BP	GO:0032689	negative regulation of interferon-gamma production	2/334	41/18862	0.163906	0.424082	0.349623	INHBA/PGLYRP3	2
GO:0032691	BP	GO:0032691	negative regulation of interleukin-1 beta production	2/334	41/18862	0.163906	0.424082	0.349623	CARD18/SERPINB1	2
GO:0051180	BP	GO:0051180	vitamin transport	2/334	41/18862	0.163906	0.424082	0.349623	ABCG2/SLC2A10	2
GO:0051693	BP	GO:0051693	actin filament capping	2/334	41/18862	0.163906	0.424082	0.349623	EPS8/SPTBN2	2
GO:0060119	BP	GO:0060119	inner ear receptor cell development	2/334	41/18862	0.163906	0.424082	0.349623	CTHRC1/SLITRK6	2
GO:0090279	BP	GO:0090279	regulation of calcium ion import	2/334	41/18862	0.163906	0.424082	0.349623	FYN/PKD2	2
GO:0090317	BP	GO:0090317	negative regulation of intracellular protein transport	2/334	41/18862	0.163906	0.424082	0.349623	KCNE1/CHP1	2
GO:1901186	BP	GO:1901186	positive regulation of ERBB signaling pathway	2/334	41/18862	0.163906	0.424082	0.349623	AGR2/EREG	2
GO:0043244	BP	GO:0043244	regulation of protein-containing complex disassembly	4/334	120/18862	0.164038	0.424082	0.349623	FGF13/EPS8/MAP1B/SPTBN2	4
GO:0070252	BP	GO:0070252	actin-mediated cell contraction	4/334	120/18862	0.164038	0.424082	0.349623	FGF13/TPM1/KCNE1/PDPN	4
GO:0045787	BP	GO:0045787	positive regulation of cell cycle	10/334	395/18862	0.164943	0.426104	0.35129	SMOC2/SLC6A4/HYAL1/PKD2/ANXA1/FOSL1/EREG/MUC1/TGM1/CRNN	10
GO:0071900	BP	GO:0071900	regulation of protein serine/threonine kinase activity	12/334	492/18862	0.165356	0.426848	0.351904	DIRAS3/THY1/TRIB2/FERMT2/DUSP6/EPHA4/PKD2/NTF3/IGFBP6/DUSP5/CXCL10/STK39	12
GO:0016051	BP	GO:0016051	carbohydrate biosynthetic process	6/334	209/18862	0.167315	0.431582	0.355807	AKR1B1/IRS2/ST6GALNAC1/PPP1R3C/FUT3/GYS2	6
GO:0014032	BP	GO:0014032	neural crest cell development	3/334	80/18862	0.168934	0.433685	0.357541	TWIST1/FN1/SEMA6D	3
GO:2000106	BP	GO:2000106	regulation of leukocyte apoptotic process	3/334	80/18862	0.168934	0.433685	0.357541	GPAM/IRS2/ANXA1	3
GO:0089718	BP	GO:0089718	amino acid import across plasma membrane	2/334	42/18862	0.170201	0.433685	0.357541	SLC6A9/SLC7A5	2
GO:0009314	BP	GO:0009314	response to radiation	11/334	447/18862	0.171512	0.433685	0.357541	EGR1/TSPYL5/COL3A1/VCAM1/HYAL1/TIMP1/HMGCS1/BHLHE40/ANXA1/CRIP1/CXCL10	11
GO:0007259	BP	GO:0007259	receptor signaling pathway via JAK-STAT	5/334	166/18862	0.17231	0.433685	0.357541	CYP1B1/AKR1B1/FYN/PKD2/FGFR3	5
GO:0070588	BP	GO:0070588	calcium ion transmembrane transport	8/334	304/18862	0.17299	0.433685	0.357541	THY1/ATP2B1/FYN/PKD2/CACHD1/BDKRB1/CXCL10/SLC24A3	8
GO:0014910	BP	GO:0014910	regulation of smooth muscle cell migration	3/334	81/18862	0.173292	0.433685	0.357541	POSTN/TPM1/SEMA6D	3
GO:0043462	BP	GO:0043462	regulation of ATPase activity	3/334	81/18862	0.173292	0.433685	0.357541	PFN2/TPM1/PPIF	3
GO:1903533	BP	GO:1903533	regulation of protein targeting	3/334	81/18862	0.173292	0.433685	0.357541	KCNE1/FYN/CHP1	3
GO:0010038	BP	GO:0010038	response to metal ion	9/334	352/18862	0.1741	0.433685	0.357541	AKR1C3/SPARC/VCAM1/SERPINF1/PKD2/CA2/PPIF/CRIP1/AQP3	9
GO:0051224	BP	GO:0051224	negative regulation of protein transport	4/334	123/18862	0.174361	0.433685	0.357541	CD200/KCNE1/CHP1/ANXA1	4
GO:1903409	BP	GO:1903409	reactive oxygen species biosynthetic process	4/334	123/18862	0.174361	0.433685	0.357541	CYP1B1/FYN/PKD2/DUOX2	4
GO:1990266	BP	GO:1990266	neutrophil migration	4/334	123/18862	0.174361	0.433685	0.357541	CXCL10/CD177/VAV3/CXCR2	4
GO:0007623	BP	GO:0007623	circadian rhythm	6/334	212/18862	0.175024	0.433685	0.357541	EGR1/ID3/NTRK2/SLC6A4/BHLHE40/ARNTL2	6
GO:0071805	BP	GO:0071805	potassium ion transmembrane transport	6/334	212/18862	0.175024	0.433685	0.357541	ATP12A/KCNE1/PKD2/FHL1/SLC24A3/STK39	6
GO:0002696	BP	GO:0002696	positive regulation of leukocyte activation	10/334	401/18862	0.175924	0.433685	0.357541	THY1/VCAM1/LGALS1/GPAM/FYN/IRS2/CD55/ANXA1/CD177/VAV3	10
GO:0001754	BP	GO:0001754	eye photoreceptor cell differentiation	2/334	43/18862	0.176535	0.433685	0.357541	THY1/NTRK2	2
GO:0010830	BP	GO:0010830	regulation of myotube differentiation	2/334	43/18862	0.176535	0.433685	0.357541	TMEM119/BDNF	2
GO:0021517	BP	GO:0021517	ventral spinal cord development	2/334	43/18862	0.176535	0.433685	0.357541	PTCH1/VLDLR	2
GO:0022602	BP	GO:0022602	ovulation cycle process	2/334	43/18862	0.176535	0.433685	0.357541	INHBA/EREG	2
GO:0032309	BP	GO:0032309	icosanoid secretion	2/334	43/18862	0.176535	0.433685	0.357541	ANXA1/BDKRB2	2
GO:0035315	BP	GO:0035315	hair cell differentiation	2/334	43/18862	0.176535	0.433685	0.357541	SLITRK6/HEY2	2
GO:0043300	BP	GO:0043300	regulation of leukocyte degranulation	2/334	43/18862	0.176535	0.433685	0.357541	CEACAM1/CD177	2
GO:0046677	BP	GO:0046677	response to antibiotic	2/334	43/18862	0.176535	0.433685	0.357541	HYAL1/CRIP1	2
GO:0072507	BP	GO:0072507	divalent inorganic cation homeostasis	12/334	499/18862	0.176818	0.433685	0.357541	THY1/PTGFR/ATP2B1/FYN/PKD2/CD55/BDKRB2/BDKRB1/ADM/CXCL10/SLC24A3/CXCR2	12
GO:0009798	BP	GO:0009798	axis specification	3/334	82/18862	0.177681	0.433685	0.357541	HEY2/GPC3/PTCH1	3
GO:0071277	BP	GO:0071277	cellular response to calcium ion	3/334	82/18862	0.177681	0.433685	0.357541	AKR1C3/PKD2/PPIF	3
GO:1901264	BP	GO:1901264	carbohydrate derivative transport	3/334	82/18862	0.177681	0.433685	0.357541	AGR2/VLDLR/P2RY2	3
GO:1902807	BP	GO:1902807	negative regulation of cell cycle G1/S phase transition	4/334	124/18862	0.177852	0.433685	0.357541	PKD2/FHL1/MUC1/C10orf99	4
GO:0042129	BP	GO:0042129	regulation of T cell proliferation	5/334	168/18862	0.178213	0.433685	0.357541	VTCN1/VCAM1/GPAM/CD55/ANXA1	5
GO:0055001	BP	GO:0055001	muscle cell development	5/334	168/18862	0.178213	0.433685	0.357541	TPM1/HEY2/EFEMP2/CSRP2/ADM	5
GO:0003174	BP	GO:0003174	mitral valve development	1/334	11/18862	0.178465	0.433685	0.357541	TWIST1	1
GO:0007028	BP	GO:0007028	cytoplasm organization	1/334	11/18862	0.178465	0.433685	0.357541	FOSL1	1
GO:0009642	BP	GO:0009642	response to light intensity	1/334	11/18862	0.178465	0.433685	0.357541	HMGCS1	1
GO:0018342	BP	GO:0018342	protein prenylation	1/334	11/18862	0.178465	0.433685	0.357541	RABGGTA	1
GO:0019371	BP	GO:0019371	cyclooxygenase pathway	1/334	11/18862	0.178465	0.433685	0.357541	AKR1C3	1
GO:0021889	BP	GO:0021889	olfactory bulb interneuron differentiation	1/334	11/18862	0.178465	0.433685	0.357541	DLX5	1
GO:0021936	BP	GO:0021936	regulation of cerebellar granule cell precursor proliferation	1/334	11/18862	0.178465	0.433685	0.357541	SLC6A4	1
GO:0030157	BP	GO:0030157	pancreatic juice secretion	1/334	11/18862	0.178465	0.433685	0.357541	STK39	1
GO:0031223	BP	GO:0031223	auditory behavior	1/334	11/18862	0.178465	0.433685	0.357541	SLITRK6	1
GO:0032610	BP	GO:0032610	interleukin-1 alpha production	1/334	11/18862	0.178465	0.433685	0.357541	IL1R2	1
GO:0032836	BP	GO:0032836	glomerular basement membrane development	1/334	11/18862	0.178465	0.433685	0.357541	SULF1	1
GO:0033212	BP	GO:0033212	iron import into cell	1/334	11/18862	0.178465	0.433685	0.357541	SLC6A9	1
GO:0033625	BP	GO:0033625	positive regulation of integrin activation	1/334	11/18862	0.178465	0.433685	0.357541	FERMT2	1
GO:0033632	BP	GO:0033632	regulation of cell-cell adhesion mediated by integrin	1/334	11/18862	0.178465	0.433685	0.357541	PODXL	1
GO:0034115	BP	GO:0034115	negative regulation of heterotypic cell-cell adhesion	1/334	11/18862	0.178465	0.433685	0.357541	IL1RN	1
GO:0042670	BP	GO:0042670	retinal cone cell differentiation	1/334	11/18862	0.178465	0.433685	0.357541	THY1	1
GO:0045628	BP	GO:0045628	regulation of T-helper 2 cell differentiation	1/334	11/18862	0.178465	0.433685	0.357541	ANXA1	1
GO:0046549	BP	GO:0046549	retinal cone cell development	1/334	11/18862	0.178465	0.433685	0.357541	THY1	1
GO:0046598	BP	GO:0046598	positive regulation of viral entry into host cell	1/334	11/18862	0.178465	0.433685	0.357541	LGALS1	1
GO:0048635	BP	GO:0048635	negative regulation of muscle organ development	1/334	11/18862	0.178465	0.433685	0.357541	TWIST1	1
GO:0051481	BP	GO:0051481	negative regulation of cytosolic calcium ion concentration	1/334	11/18862	0.178465	0.433685	0.357541	ATP2B1	1
GO:0051610	BP	GO:0051610	serotonin uptake	1/334	11/18862	0.178465	0.433685	0.357541	SLC6A4	1
GO:0051798	BP	GO:0051798	positive regulation of hair follicle development	1/334	11/18862	0.178465	0.433685	0.357541	FST	1
GO:0052646	BP	GO:0052646	alditol phosphate metabolic process	1/334	11/18862	0.178465	0.433685	0.357541	GPAM	1
GO:0060312	BP	GO:0060312	regulation of blood vessel remodeling	1/334	11/18862	0.178465	0.433685	0.357541	CEACAM1	1
GO:0060315	BP	GO:0060315	negative regulation of ryanodine-sensitive calcium-release channel activity	1/334	11/18862	0.178465	0.433685	0.357541	PKD2	1
GO:0060379	BP	GO:0060379	cardiac muscle cell myoblast differentiation	1/334	11/18862	0.178465	0.433685	0.357541	PRICKLE1	1
GO:0060831	BP	GO:0060831	smoothened signaling pathway involved in dorsal/ventral neural tube patterning	1/334	11/18862	0.178465	0.433685	0.357541	PTCH1	1
GO:0060900	BP	GO:0060900	embryonic camera-type eye formation	1/334	11/18862	0.178465	0.433685	0.357541	TWIST1	1
GO:0061303	BP	GO:0061303	cornea development in camera-type eye	1/334	11/18862	0.178465	0.433685	0.357541	WNT2B	1
GO:0061307	BP	GO:0061307	cardiac neural crest cell differentiation involved in heart development	1/334	11/18862	0.178465	0.433685	0.357541	TWIST1	1
GO:0061308	BP	GO:0061308	cardiac neural crest cell development involved in heart development	1/334	11/18862	0.178465	0.433685	0.357541	TWIST1	1
GO:0070213	BP	GO:0070213	protein auto-ADP-ribosylation	1/334	11/18862	0.178465	0.433685	0.357541	TIPARP	1
GO:0070587	BP	GO:0070587	regulation of cell-cell adhesion involved in gastrulation	1/334	11/18862	0.178465	0.433685	0.357541	IL1RN	1
GO:0071472	BP	GO:0071472	cellular response to salt stress	1/334	11/18862	0.178465	0.433685	0.357541	AKR1B1	1
GO:0071492	BP	GO:0071492	cellular response to UV-A	1/334	11/18862	0.178465	0.433685	0.357541	TIMP1	1
GO:0072070	BP	GO:0072070	loop of Henle development	1/334	11/18862	0.178465	0.433685	0.357541	PKD2	1
GO:0072110	BP	GO:0072110	glomerular mesangial cell proliferation	1/334	11/18862	0.178465	0.433685	0.357541	EGR1	1
GO:0075294	BP	GO:0075294	positive regulation by symbiont of entry into host	1/334	11/18862	0.178465	0.433685	0.357541	LGALS1	1
GO:0097354	BP	GO:0097354	prenylation	1/334	11/18862	0.178465	0.433685	0.357541	RABGGTA	1
GO:0098883	BP	GO:0098883	synapse pruning	1/334	11/18862	0.178465	0.433685	0.357541	EPHA4	1
GO:1901660	BP	GO:1901660	calcium ion export	1/334	11/18862	0.178465	0.433685	0.357541	ATP2B1	1
GO:1901862	BP	GO:1901862	negative regulation of muscle tissue development	1/334	11/18862	0.178465	0.433685	0.357541	TWIST1	1
GO:1902093	BP	GO:1902093	positive regulation of flagellated sperm motility	1/334	11/18862	0.178465	0.433685	0.357541	DEFB1	1
GO:1902563	BP	GO:1902563	regulation of neutrophil activation	1/334	11/18862	0.178465	0.433685	0.357541	CD177	1
GO:1903897	BP	GO:1903897	regulation of PERK-mediated unfolded protein response	1/334	11/18862	0.178465	0.433685	0.357541	AGR2	1
GO:1904464	BP	GO:1904464	regulation of matrix metallopeptidase secretion	1/334	11/18862	0.178465	0.433685	0.357541	CD200	1
GO:1905244	BP	GO:1905244	regulation of modification of synaptic structure	1/334	11/18862	0.178465	0.433685	0.357541	EPHA4	1
GO:1990773	BP	GO:1990773	matrix metallopeptidase secretion	1/334	11/18862	0.178465	0.433685	0.357541	CD200	1
GO:2000155	BP	GO:2000155	positive regulation of cilium-dependent cell motility	1/334	11/18862	0.178465	0.433685	0.357541	DEFB1	1
GO:2000392	BP	GO:2000392	regulation of lamellipodium morphogenesis	1/334	11/18862	0.178465	0.433685	0.357541	PDPN	1
GO:0030833	BP	GO:0030833	regulation of actin filament polymerization	5/334	169/18862	0.181193	0.440004	0.36275	PFN2/EPS8/ARHGAP28/SPTBN2/CDC42EP1	5
GO:0002705	BP	GO:0002705	positive regulation of leukocyte mediated immunity	4/334	125/18862	0.181365	0.440112	0.362839	CADM1/CD1A/CD177/RAET1E	4
GO:0051251	BP	GO:0051251	positive regulation of lymphocyte activation	9/334	356/18862	0.182089	0.440441	0.36311	THY1/VCAM1/LGALS1/GPAM/FYN/IRS2/CD55/ANXA1/VAV3	9
GO:0048864	BP	GO:0048864	stem cell development	3/334	83/18862	0.182101	0.440441	0.36311	TWIST1/FN1/SEMA6D	3
GO:1901292	BP	GO:1901292	nucleoside phosphate catabolic process	3/334	83/18862	0.182101	0.440441	0.36311	ENTPD3/TYMP/UPP1	3
GO:0007019	BP	GO:0007019	microtubule depolymerization	2/334	44/18862	0.182906	0.440441	0.36311	FGF13/MAP1B	2
GO:0015804	BP	GO:0015804	neutral amino acid transport	2/334	44/18862	0.182906	0.440441	0.36311	SLC6A9/SLC7A5	2
GO:0045124	BP	GO:0045124	regulation of bone resorption	2/334	44/18862	0.182906	0.440441	0.36311	TMEM119/CA2	2
GO:0046427	BP	GO:0046427	positive regulation of receptor signaling pathway via JAK-STAT	2/334	44/18862	0.182906	0.440441	0.36311	CYP1B1/AKR1B1	2
GO:0062237	BP	GO:0062237	protein localization to postsynapse	2/334	44/18862	0.182906	0.440441	0.36311	GPC4/ZDHHC2	2
GO:0090199	BP	GO:0090199	regulation of release of cytochrome c from mitochondria	2/334	44/18862	0.182906	0.440441	0.36311	MLLT11/PPIF	2
GO:0030900	BP	GO:0030900	forebrain development	9/334	357/18862	0.184112	0.440441	0.36311	DLX5/FGF13/COL3A1/INHBA/NTRK2/WNT2B/DCLK1/FYN/PITX1	9
GO:0051098	BP	GO:0051098	regulation of binding	9/334	357/18862	0.184112	0.440441	0.36311	HEY1/CTHRC1/CARD18/CRMP1/TWIST1/BDNF/HEY2/EPHA4/ARHGAP28	9
GO:0007548	BP	GO:0007548	sex differentiation	7/334	262/18862	0.184275	0.440441	0.36311	AKR1C3/FST/INHBA/WNT2B/HMGCS1/TIPARP/EREG	7
GO:0018105	BP	GO:0018105	peptidyl-serine phosphorylation	8/334	310/18862	0.18596	0.440441	0.36311	PFN2/BDNF/NTRK2/PRKX/DCLK1/NTF3/BDKRB2/STK39	8
GO:0071902	BP	GO:0071902	positive regulation of protein serine/threonine kinase activity	8/334	311/18862	0.188162	0.440441	0.36311	FERMT2/DUSP6/EPHA4/PKD2/NTF3/IGFBP6/DUSP5/STK39	8
GO:0097191	BP	GO:0097191	extrinsic apoptotic signaling pathway	6/334	217/18862	0.188186	0.440441	0.36311	INHBA/SRPX/FYN/MLLT11/FGFR3/IFI27	6
GO:0071333	BP	GO:0071333	cellular response to glucose stimulus	4/334	127/18862	0.188461	0.440441	0.36311	SERPINF1/LGALS1/IRS2/ANO1	4
GO:1904950	BP	GO:1904950	negative regulation of establishment of protein localization	4/334	127/18862	0.188461	0.440441	0.36311	CD200/KCNE1/CHP1/ANXA1	4
GO:0001974	BP	GO:0001974	blood vessel remodeling	2/334	45/18862	0.18931	0.440441	0.36311	BGN/CEACAM1	2
GO:0006775	BP	GO:0006775	fat-soluble vitamin metabolic process	2/334	45/18862	0.18931	0.440441	0.36311	CYP26A1/CYP4F11	2
GO:0010828	BP	GO:0010828	positive regulation of glucose transmembrane transport	2/334	45/18862	0.18931	0.440441	0.36311	GPC3/IRS2	2
GO:0014911	BP	GO:0014911	positive regulation of smooth muscle cell migration	2/334	45/18862	0.18931	0.440441	0.36311	POSTN/SEMA6D	2
GO:0030835	BP	GO:0030835	negative regulation of actin filament depolymerization	2/334	45/18862	0.18931	0.440441	0.36311	EPS8/SPTBN2	2
GO:0031057	BP	GO:0031057	negative regulation of histone modification	2/334	45/18862	0.18931	0.440441	0.36311	TWIST1/SDR16C5	2
GO:0032881	BP	GO:0032881	regulation of polysaccharide metabolic process	2/334	45/18862	0.18931	0.440441	0.36311	IRS2/PPP1R3C	2
GO:0032924	BP	GO:0032924	activin receptor signaling pathway	2/334	45/18862	0.18931	0.440441	0.36311	FST/INHBA	2
GO:1900087	BP	GO:1900087	positive regulation of G1/S transition of mitotic cell cycle	2/334	45/18862	0.18931	0.440441	0.36311	HYAL1/ANXA1	2
GO:1900271	BP	GO:1900271	regulation of long-term synaptic potentiation	2/334	45/18862	0.18931	0.440441	0.36311	ZDHHC2/EPHA4	2
GO:0070661	BP	GO:0070661	leukocyte proliferation	8/334	312/18862	0.190375	0.440441	0.36311	VTCN1/VCAM1/GPAM/FYN/IRS2/CD55/ANXA1/VAV3	8
GO:0046889	BP	GO:0046889	positive regulation of lipid biosynthetic process	3/334	85/18862	0.191027	0.440441	0.36311	CHP1/ANXA1/ADM	3
GO:0072527	BP	GO:0072527	pyrimidine-containing compound metabolic process	3/334	85/18862	0.191027	0.440441	0.36311	TYMP/UPP1/CDA	3
GO:1900182	BP	GO:1900182	positive regulation of protein localization to nucleus	3/334	85/18862	0.191027	0.440441	0.36311	GLIS2/FERMT2/FYN	3
GO:0002087	BP	GO:0002087	regulation of respiratory gaseous exchange by nervous system process	1/334	12/18862	0.193021	0.440441	0.36311	TSHZ3	1
GO:0002903	BP	GO:0002903	negative regulation of B cell apoptotic process	1/334	12/18862	0.193021	0.440441	0.36311	IRS2	1
GO:0003084	BP	GO:0003084	positive regulation of systemic arterial blood pressure	1/334	12/18862	0.193021	0.440441	0.36311	RARRES2	1
GO:0003353	BP	GO:0003353	positive regulation of cilium movement	1/334	12/18862	0.193021	0.440441	0.36311	DEFB1	1
GO:0006069	BP	GO:0006069	ethanol oxidation	1/334	12/18862	0.193021	0.440441	0.36311	ALDH1A1	1
GO:0006216	BP	GO:0006216	cytidine catabolic process	1/334	12/18862	0.193021	0.440441	0.36311	CDA	1
GO:0007320	BP	GO:0007320	insemination	1/334	12/18862	0.193021	0.440441	0.36311	SLC6A4	1
GO:0007638	BP	GO:0007638	mechanosensory behavior	1/334	12/18862	0.193021	0.440441	0.36311	SLITRK6	1
GO:0009134	BP	GO:0009134	nucleoside diphosphate catabolic process	1/334	12/18862	0.193021	0.440441	0.36311	ENTPD3	1
GO:0009972	BP	GO:0009972	cytidine deamination	1/334	12/18862	0.193021	0.440441	0.36311	CDA	1
GO:0014831	BP	GO:0014831	gastro-intestinal system smooth muscle contraction	1/334	12/18862	0.193021	0.440441	0.36311	SULF1	1
GO:0015791	BP	GO:0015791	polyol transport	1/334	12/18862	0.193021	0.440441	0.36311	AQP3	1
GO:0016188	BP	GO:0016188	synaptic vesicle maturation	1/334	12/18862	0.193021	0.440441	0.36311	ZDHHC2	1
GO:0031953	BP	GO:0031953	negative regulation of protein autophosphorylation	1/334	12/18862	0.193021	0.440441	0.36311	CHP1	1
GO:0032429	BP	GO:0032429	regulation of phospholipase A2 activity	1/334	12/18862	0.193021	0.440441	0.36311	ANXA1	1
GO:0032908	BP	GO:0032908	regulation of transforming growth factor beta1 production	1/334	12/18862	0.193021	0.440441	0.36311	LUM	1
GO:0032926	BP	GO:0032926	negative regulation of activin receptor signaling pathway	1/334	12/18862	0.193021	0.440441	0.36311	FST	1
GO:0035672	BP	GO:0035672	oligopeptide transmembrane transport	1/334	12/18862	0.193021	0.440441	0.36311	CA2	1
GO:0035739	BP	GO:0035739	CD4-positive, alpha-beta T cell proliferation	1/334	12/18862	0.193021	0.440441	0.36311	CD55	1
GO:0042118	BP	GO:0042118	endothelial cell activation	1/334	12/18862	0.193021	0.440441	0.36311	CXCL10	1
GO:0042178	BP	GO:0042178	xenobiotic catabolic process	1/334	12/18862	0.193021	0.440441	0.36311	GSTM3	1
GO:0042308	BP	GO:0042308	negative regulation of protein import into nucleus	1/334	12/18862	0.193021	0.440441	0.36311	CHP1	1
GO:0042538	BP	GO:0042538	hyperosmotic salinity response	1/334	12/18862	0.193021	0.440441	0.36311	AKR1B1	1
GO:0043476	BP	GO:0043476	pigment accumulation	1/334	12/18862	0.193021	0.440441	0.36311	SHROOM3	1
GO:0043482	BP	GO:0043482	cellular pigment accumulation	1/334	12/18862	0.193021	0.440441	0.36311	SHROOM3	1
GO:0044650	BP	GO:0044650	adhesion of symbiont to host cell	1/334	12/18862	0.193021	0.440441	0.36311	LRRC15	1
GO:0044849	BP	GO:0044849	estrous cycle	1/334	12/18862	0.193021	0.440441	0.36311	EGR1	1
GO:0046087	BP	GO:0046087	cytidine metabolic process	1/334	12/18862	0.193021	0.440441	0.36311	CDA	1
GO:0047484	BP	GO:0047484	regulation of response to osmotic stress	1/334	12/18862	0.193021	0.440441	0.36311	BDKRB2	1
GO:0048934	BP	GO:0048934	peripheral nervous system neuron differentiation	1/334	12/18862	0.193021	0.440441	0.36311	NTRK2	1
GO:0048935	BP	GO:0048935	peripheral nervous system neuron development	1/334	12/18862	0.193021	0.440441	0.36311	NTRK2	1
GO:0051386	BP	GO:0051386	regulation of neurotrophin TRK receptor signaling pathway	1/334	12/18862	0.193021	0.440441	0.36311	NTF3	1
GO:0055012	BP	GO:0055012	ventricular cardiac muscle cell differentiation	1/334	12/18862	0.193021	0.440441	0.36311	HEY2	1
GO:0060221	BP	GO:0060221	retinal rod cell differentiation	1/334	12/18862	0.193021	0.440441	0.36311	NTRK2	1
GO:0060394	BP	GO:0060394	negative regulation of pathway-restricted SMAD protein phosphorylation	1/334	12/18862	0.193021	0.440441	0.36311	PMEPA1	1
GO:0060601	BP	GO:0060601	lateral sprouting from an epithelium	1/334	12/18862	0.193021	0.440441	0.36311	SULF1	1
GO:0060670	BP	GO:0060670	branching involved in labyrinthine layer morphogenesis	1/334	12/18862	0.193021	0.440441	0.36311	ADM	1
GO:0061430	BP	GO:0061430	bone trabecula morphogenesis	1/334	12/18862	0.193021	0.440441	0.36311	COL1A1	1
GO:0070586	BP	GO:0070586	cell-cell adhesion involved in gastrulation	1/334	12/18862	0.193021	0.440441	0.36311	IL1RN	1
GO:0071468	BP	GO:0071468	cellular response to acidic pH	1/334	12/18862	0.193021	0.440441	0.36311	CHP1	1
GO:0071639	BP	GO:0071639	positive regulation of monocyte chemotactic protein-1 production	1/334	12/18862	0.193021	0.440441	0.36311	TWIST1	1
GO:0072015	BP	GO:0072015	glomerular visceral epithelial cell development	1/334	12/18862	0.193021	0.440441	0.36311	PODXL	1
GO:0072017	BP	GO:0072017	distal tubule development	1/334	12/18862	0.193021	0.440441	0.36311	PKD2	1
GO:0072578	BP	GO:0072578	neurotransmitter-gated ion channel clustering	1/334	12/18862	0.193021	0.440441	0.36311	ZDHHC2	1
GO:0090177	BP	GO:0090177	establishment of planar polarity involved in neural tube closure	1/334	12/18862	0.193021	0.440441	0.36311	CTHRC1	1
GO:0090557	BP	GO:0090557	establishment of endothelial intestinal barrier	1/334	12/18862	0.193021	0.440441	0.36311	TJP3	1
GO:0097154	BP	GO:0097154	GABAergic neuron differentiation	1/334	12/18862	0.193021	0.440441	0.36311	INHBA	1
GO:0106070	BP	GO:0106070	regulation of adenylate cyclase-activating G protein-coupled receptor signaling pathway	1/334	12/18862	0.193021	0.440441	0.36311	MRAP2	1
GO:0140289	BP	GO:0140289	protein mono-ADP-ribosylation	1/334	12/18862	0.193021	0.440441	0.36311	TIPARP	1
GO:1900115	BP	GO:1900115	extracellular regulation of signal transduction	1/334	12/18862	0.193021	0.440441	0.36311	FBN1	1
GO:1900116	BP	GO:1900116	extracellular negative regulation of signal transduction	1/334	12/18862	0.193021	0.440441	0.36311	FBN1	1
GO:1900272	BP	GO:1900272	negative regulation of long-term synaptic potentiation	1/334	12/18862	0.193021	0.440441	0.36311	EPHA4	1
GO:1902950	BP	GO:1902950	regulation of dendritic spine maintenance	1/334	12/18862	0.193021	0.440441	0.36311	FYN	1
GO:1903909	BP	GO:1903909	regulation of receptor clustering	1/334	12/18862	0.193021	0.440441	0.36311	ZDHHC2	1
GO:1904590	BP	GO:1904590	negative regulation of protein import	1/334	12/18862	0.193021	0.440441	0.36311	CHP1	1
GO:1905245	BP	GO:1905245	regulation of aspartic-type peptidase activity	1/334	12/18862	0.193021	0.440441	0.36311	EPHA4	1
GO:2000561	BP	GO:2000561	regulation of CD4-positive, alpha-beta T cell proliferation	1/334	12/18862	0.193021	0.440441	0.36311	CD55	1
GO:2000650	BP	GO:2000650	negative regulation of sodium ion transmembrane transporter activity	1/334	12/18862	0.193021	0.440441	0.36311	STK39	1
GO:2001204	BP	GO:2001204	regulation of osteoclast development	1/334	12/18862	0.193021	0.440441	0.36311	FBN1	1
GO:0002699	BP	GO:0002699	positive regulation of immune effector process	6/334	219/18862	0.193557	0.441372	0.363877	CADM1/ANXA1/CD1A/SLC7A5/CD177/RAET1E	6
GO:1903131	BP	GO:1903131	mononuclear cell differentiation	10/334	411/18862	0.194959	0.442837	0.365085	EGR1/FZD7/VCAM1/INHBA/ITM2A/LGALS1/ANXA1/PGLYRP3/BLNK/LY6D	10
GO:0007589	BP	GO:0007589	body fluid secretion	3/334	86/18862	0.195531	0.442837	0.365085	AGR2/P2RY2/STK39	3
GO:0034103	BP	GO:0034103	regulation of tissue remodeling	3/334	86/18862	0.195531	0.442837	0.365085	TMEM119/CEACAM1/CA2	3
GO:0055072	BP	GO:0055072	iron ion homeostasis	3/334	86/18862	0.195531	0.442837	0.365085	ABCG2/STEAP1/SLC6A9	3
GO:1901379	BP	GO:1901379	regulation of potassium ion transmembrane transport	3/334	86/18862	0.195531	0.442837	0.365085	KCNE1/FHL1/STK39	3
GO:0071331	BP	GO:0071331	cellular response to hexose stimulus	4/334	129/18862	0.195645	0.442837	0.365085	SERPINF1/LGALS1/IRS2/ANO1	4
GO:0042461	BP	GO:0042461	photoreceptor cell development	2/334	46/18862	0.195744	0.442837	0.365085	THY1/NTRK2	2
GO:0048146	BP	GO:0048146	positive regulation of fibroblast proliferation	2/334	46/18862	0.195744	0.442837	0.365085	FN1/EREG	2
GO:0050798	BP	GO:0050798	activated T cell proliferation	2/334	46/18862	0.195744	0.442837	0.365085	GPAM/FYN	2
GO:0051489	BP	GO:0051489	regulation of filopodium assembly	2/334	46/18862	0.195744	0.442837	0.365085	DPYSL3/TENM2	2
GO:0090382	BP	GO:0090382	phagosome maturation	2/334	46/18862	0.195744	0.442837	0.365085	SRPX/ATP6V0A4	2
GO:2000107	BP	GO:2000107	negative regulation of leukocyte apoptotic process	2/334	46/18862	0.195744	0.442837	0.365085	GPAM/IRS2	2
GO:0051495	BP	GO:0051495	positive regulation of cytoskeleton organization	6/334	220/18862	0.196264	0.44366	0.365764	PFN2/TPM1/MAP1B/FERMT2/NTF3/CDC42EP1	6
GO:2000045	BP	GO:2000045	regulation of G1/S transition of mitotic cell cycle	5/334	174/18862	0.196366	0.44366	0.365764	HYAL1/PKD2/FHL1/ANXA1/MUC1	5
GO:0050867	BP	GO:0050867	positive regulation of cell activation	10/334	412/18862	0.196911	0.444601	0.36654	THY1/VCAM1/LGALS1/GPAM/FYN/IRS2/CD55/ANXA1/CD177/VAV3	10
GO:0007612	BP	GO:0007612	learning	4/334	130/18862	0.199268	0.449333	0.370441	FGF13/NTRK2/FYN/FOSL1	4
GO:0071326	BP	GO:0071326	cellular response to monosaccharide stimulus	4/334	130/18862	0.199268	0.449333	0.370441	SERPINF1/LGALS1/IRS2/ANO1	4
GO:0097696	BP	GO:0097696	receptor signaling pathway via STAT	5/334	175/18862	0.199452	0.449453	0.37054	CYP1B1/AKR1B1/FYN/PKD2/FGFR3	5
GO:0051899	BP	GO:0051899	membrane depolarization	3/334	87/18862	0.200061	0.449634	0.370689	FHL1/MLLT11/ALOX12	3
GO:0099175	BP	GO:0099175	regulation of postsynapse organization	3/334	87/18862	0.200061	0.449634	0.370689	EPHA7/EPHA4/FYN	3
GO:0051146	BP	GO:0051146	striated muscle cell differentiation	7/334	269/18862	0.201295	0.449634	0.370689	FZD7/TMEM119/BDNF/TPM1/HEY2/CSRP2/CXCL10	7
GO:0030574	BP	GO:0030574	collagen catabolic process	2/334	47/18862	0.202205	0.449634	0.370689	CTSK/COL15A1	2
GO:0051646	BP	GO:0051646	mitochondrion localization	2/334	47/18862	0.202205	0.449634	0.370689	ARMCX3/MAP1B	2
GO:0070169	BP	GO:0070169	positive regulation of biomineral tissue development	2/334	47/18862	0.202205	0.449634	0.370689	TMEM119/ATP2B1	2
GO:0099054	BP	GO:0099054	presynapse assembly	2/334	47/18862	0.202205	0.449634	0.370689	SLITRK6/GPC4	2
GO:0048167	BP	GO:0048167	regulation of synaptic plasticity	5/334	176/18862	0.202555	0.449634	0.370689	NTRK2/TSHZ3/MAP1B/ZDHHC2/EPHA4	5
GO:0072329	BP	GO:0072329	monocarboxylic acid catabolic process	4/334	131/18862	0.202912	0.449634	0.370689	CYP26A1/CYP4F11/TWIST1/IRS2	4
GO:0014909	BP	GO:0014909	smooth muscle cell migration	3/334	88/18862	0.204616	0.449634	0.370689	POSTN/TPM1/SEMA6D	3
GO:0034644	BP	GO:0034644	cellular response to UV	3/334	88/18862	0.204616	0.449634	0.370689	HYAL1/TIMP1/CRIP1	3
GO:0051453	BP	GO:0051453	regulation of intracellular pH	3/334	88/18862	0.204616	0.449634	0.370689	CHP1/CA2/ATP6V0A4	3
GO:0070098	BP	GO:0070098	chemokine-mediated signaling pathway	3/334	88/18862	0.204616	0.449634	0.370689	CXCL10/CXCR2/STK39	3
GO:0045862	BP	GO:0045862	positive regulation of proteolysis	9/334	367/18862	0.204877	0.449634	0.370689	PCOLCE/FN1/TRIB2/PRICKLE1/EPHA4/FYN/SOX7/PRSS22/ALOX12	9
GO:0030879	BP	GO:0030879	mammary gland development	4/334	132/18862	0.206575	0.449634	0.370689	SOSTDC1/PTCH1/IRS2/ELF3	4
GO:0032273	BP	GO:0032273	positive regulation of protein polymerization	4/334	132/18862	0.206575	0.449634	0.370689	PFN2/MAP1B/CDC42EP1/TPPP3	4
GO:0001886	BP	GO:0001886	endothelial cell morphogenesis	1/334	13/18862	0.20732	0.449634	0.370689	COL15A1	1
GO:0002551	BP	GO:0002551	mast cell chemotaxis	1/334	13/18862	0.20732	0.449634	0.370689	VEGFC	1
GO:0002829	BP	GO:0002829	negative regulation of type 2 immune response	1/334	13/18862	0.20732	0.449634	0.370689	ANXA1	1
GO:0002921	BP	GO:0002921	negative regulation of humoral immune response	1/334	13/18862	0.20732	0.449634	0.370689	CD55	1
GO:0003222	BP	GO:0003222	ventricular trabecula myocardium morphogenesis	1/334	13/18862	0.20732	0.449634	0.370689	HEY2	1
GO:0006596	BP	GO:0006596	polyamine biosynthetic process	1/334	13/18862	0.20732	0.449634	0.370689	ODC1	1
GO:0006857	BP	GO:0006857	oligopeptide transport	1/334	13/18862	0.20732	0.449634	0.370689	CA2	1
GO:0007183	BP	GO:0007183	SMAD protein complex assembly	1/334	13/18862	0.20732	0.449634	0.370689	PMEPA1	1
GO:0007567	BP	GO:0007567	parturition	1/334	13/18862	0.20732	0.449634	0.370689	PTGFR	1
GO:0010248	BP	GO:0010248	establishment or maintenance of transmembrane electrochemical gradient	1/334	13/18862	0.20732	0.449634	0.370689	ATP12A	1
GO:0015801	BP	GO:0015801	aromatic amino acid transport	1/334	13/18862	0.20732	0.449634	0.370689	SLC7A5	1
GO:0015816	BP	GO:0015816	glycine transport	1/334	13/18862	0.20732	0.449634	0.370689	SLC6A9	1
GO:0016024	BP	GO:0016024	CDP-diacylglycerol biosynthetic process	1/334	13/18862	0.20732	0.449634	0.370689	GPAM	1
GO:0030007	BP	GO:0030007	cellular potassium ion homeostasis	1/334	13/18862	0.20732	0.449634	0.370689	ATP12A	1
GO:0031274	BP	GO:0031274	positive regulation of pseudopodium assembly	1/334	13/18862	0.20732	0.449634	0.370689	CDC42EP1	1
GO:0032274	BP	GO:0032274	gonadotropin secretion	1/334	13/18862	0.20732	0.449634	0.370689	INHBA	1
GO:0032530	BP	GO:0032530	regulation of microvillus organization	1/334	13/18862	0.20732	0.449634	0.370689	PODXL	1
GO:0032905	BP	GO:0032905	transforming growth factor beta1 production	1/334	13/18862	0.20732	0.449634	0.370689	LUM	1
GO:0033127	BP	GO:0033127	regulation of histone phosphorylation	1/334	13/18862	0.20732	0.449634	0.370689	TWIST1	1
GO:0042415	BP	GO:0042415	norepinephrine metabolic process	1/334	13/18862	0.20732	0.449634	0.370689	AKR1B1	1
GO:0042659	BP	GO:0042659	regulation of cell fate specification	1/334	13/18862	0.20732	0.449634	0.370689	FZD7	1
GO:0043201	BP	GO:0043201	response to leucine	1/334	13/18862	0.20732	0.449634	0.370689	RRAGD	1
GO:0043568	BP	GO:0043568	positive regulation of insulin-like growth factor receptor signaling pathway	1/334	13/18862	0.20732	0.449634	0.370689	IGFBP4	1
GO:0045741	BP	GO:0045741	positive regulation of epidermal growth factor-activated receptor activity	1/334	13/18862	0.20732	0.449634	0.370689	EREG	1
GO:0046341	BP	GO:0046341	CDP-diacylglycerol metabolic process	1/334	13/18862	0.20732	0.449634	0.370689	GPAM	1
GO:0051280	BP	GO:0051280	negative regulation of release of sequestered calcium ion into cytosol	1/334	13/18862	0.20732	0.449634	0.370689	PKD2	1
GO:0051451	BP	GO:0051451	myoblast migration	1/334	13/18862	0.20732	0.449634	0.370689	ANXA1	1
GO:0055057	BP	GO:0055057	neuroblast division	1/334	13/18862	0.20732	0.449634	0.370689	FGF13	1
GO:0055062	BP	GO:0055062	phosphate ion homeostasis	1/334	13/18862	0.20732	0.449634	0.370689	SFRP4	1
GO:0061043	BP	GO:0061043	regulation of vascular wound healing	1/334	13/18862	0.20732	0.449634	0.370689	SMOC2	1
GO:0071236	BP	GO:0071236	cellular response to antibiotic	1/334	13/18862	0.20732	0.449634	0.370689	CRIP1	1
GO:0071635	BP	GO:0071635	negative regulation of transforming growth factor beta production	1/334	13/18862	0.20732	0.449634	0.370689	FN1	1
GO:0072310	BP	GO:0072310	glomerular epithelial cell development	1/334	13/18862	0.20732	0.449634	0.370689	PODXL	1
GO:0072506	BP	GO:0072506	trivalent inorganic anion homeostasis	1/334	13/18862	0.20732	0.449634	0.370689	SFRP4	1
GO:1900103	BP	GO:1900103	positive regulation of endoplasmic reticulum unfolded protein response	1/334	13/18862	0.20732	0.449634	0.370689	AGR2	1
GO:1902260	BP	GO:1902260	negative regulation of delayed rectifier potassium channel activity	1/334	13/18862	0.20732	0.449634	0.370689	KCNE1	1
GO:1902306	BP	GO:1902306	negative regulation of sodium ion transmembrane transport	1/334	13/18862	0.20732	0.449634	0.370689	STK39	1
GO:1902947	BP	GO:1902947	regulation of tau-protein kinase activity	1/334	13/18862	0.20732	0.449634	0.370689	EGR1	1
GO:1905064	BP	GO:1905064	negative regulation of vascular associated smooth muscle cell differentiation	1/334	13/18862	0.20732	0.449634	0.370689	HEY2	1
GO:0001913	BP	GO:0001913	T cell mediated cytotoxicity	2/334	48/18862	0.20869	0.449634	0.370689	CEACAM1/CD1A	2
GO:0010656	BP	GO:0010656	negative regulation of muscle cell apoptotic process	2/334	48/18862	0.20869	0.449634	0.370689	HEY2/ALOX12	2
GO:0030195	BP	GO:0030195	negative regulation of blood coagulation	2/334	48/18862	0.20869	0.449634	0.370689	CEACAM1/ALOX12	2
GO:0035850	BP	GO:0035850	epithelial cell differentiation involved in kidney development	2/334	48/18862	0.20869	0.449634	0.370689	PODXL/PRKX	2
GO:0038084	BP	GO:0038084	vascular endothelial growth factor signaling pathway	2/334	48/18862	0.20869	0.449634	0.370689	VEGFC/SMOC2	2
GO:0042059	BP	GO:0042059	negative regulation of epidermal growth factor receptor signaling pathway	2/334	48/18862	0.20869	0.449634	0.370689	GPRC5A/EREG	2
GO:0042149	BP	GO:0042149	cellular response to glucose starvation	2/334	48/18862	0.20869	0.449634	0.370689	NUAK1/UPP1	2
GO:0043090	BP	GO:0043090	amino acid import	2/334	48/18862	0.20869	0.449634	0.370689	SLC6A9/SLC7A5	2
GO:0045778	BP	GO:0045778	positive regulation of ossification	2/334	48/18862	0.20869	0.449634	0.370689	TMEM119/ATP2B1	2
GO:0060688	BP	GO:0060688	regulation of morphogenesis of a branching structure	2/334	48/18862	0.20869	0.449634	0.370689	SULF1/WNT2B	2
GO:0110151	BP	GO:0110151	positive regulation of biomineralization	2/334	48/18862	0.20869	0.449634	0.370689	TMEM119/ATP2B1	2
GO:1902003	BP	GO:1902003	regulation of amyloid-beta formation	2/334	48/18862	0.20869	0.449634	0.370689	NTRK2/EPHA4	2
GO:1904894	BP	GO:1904894	positive regulation of receptor signaling pathway via STAT	2/334	48/18862	0.20869	0.449634	0.370689	CYP1B1/AKR1B1	2
GO:2001238	BP	GO:2001238	positive regulation of extrinsic apoptotic signaling pathway	2/334	48/18862	0.20869	0.449634	0.370689	INHBA/SRPX	2
GO:0005996	BP	GO:0005996	monosaccharide metabolic process	7/334	272/18862	0.208771	0.449634	0.370689	ALDH1A1/AKR1B1/IGFBP4/IRS2/FABP5/FUT6/PPP1R3C	7
GO:0015718	BP	GO:0015718	monocarboxylic acid transport	5/334	178/18862	0.20881	0.449634	0.370689	ABCG2/NTRK2/CEACAM1/ANXA1/BDKRB2	5
GO:0046849	BP	GO:0046849	bone remodeling	3/334	89/18862	0.209195	0.4499	0.370908	CTHRC1/TMEM119/CA2	3
GO:0097581	BP	GO:0097581	lamellipodium organization	3/334	89/18862	0.209195	0.4499	0.370908	PDPN/RHOD/VAV3	3
GO:0050768	BP	GO:0050768	negative regulation of neurogenesis	4/334	133/18862	0.210257	0.451902	0.372559	THY1/FGF13/EPHA7/SEMA6D	4
GO:0110053	BP	GO:0110053	regulation of actin filament organization	7/334	273/18862	0.211286	0.453829	0.374147	PFN2/EPS8/TPM1/FERMT2/ARHGAP28/SPTBN2/CDC42EP1	7
GO:0030177	BP	GO:0030177	positive regulation of Wnt signaling pathway	5/334	179/18862	0.211961	0.454996	0.375109	SFRP4/DLX5/SULF1/COL1A1/GPC3	5
GO:0014033	BP	GO:0014033	neural crest cell differentiation	3/334	90/18862	0.213796	0.457947	0.377542	TWIST1/FN1/SEMA6D	3
GO:0048704	BP	GO:0048704	embryonic skeletal system morphogenesis	3/334	90/18862	0.213796	0.457947	0.377542	COL11A1/TWIST1/HYAL1	3
GO:0070301	BP	GO:0070301	cellular response to hydrogen peroxide	3/334	90/18862	0.213796	0.457947	0.377542	CYP1B1/ANXA1/PPIF	3
GO:0008584	BP	GO:0008584	male gonad development	4/334	134/18862	0.213958	0.457947	0.377542	AKR1C3/INHBA/WNT2B/HMGCS1	4
GO:0071347	BP	GO:0071347	cellular response to interleukin-1	5/334	180/18862	0.215127	0.457947	0.377542	EGR1/IL1R2/HYAL1/GBP2/IL1RN	5
GO:0009948	BP	GO:0009948	anterior/posterior axis specification	2/334	49/18862	0.215196	0.457947	0.377542	HEY2/GPC3	2
GO:0021879	BP	GO:0021879	forebrain neuron differentiation	2/334	49/18862	0.215196	0.457947	0.377542	DLX5/INHBA	2
GO:0060043	BP	GO:0060043	regulation of cardiac muscle cell proliferation	2/334	49/18862	0.215196	0.457947	0.377542	HEY2/MEIS1	2
GO:1900047	BP	GO:1900047	negative regulation of hemostasis	2/334	49/18862	0.215196	0.457947	0.377542	CEACAM1/ALOX12	2
GO:0046546	BP	GO:0046546	development of primary male sexual characteristics	4/334	135/18862	0.217677	0.457947	0.377542	AKR1C3/INHBA/WNT2B/HMGCS1	4
GO:0060333	BP	GO:0060333	interferon-gamma-mediated signaling pathway	3/334	91/18862	0.218419	0.457947	0.377542	VCAM1/GBP2/HLA-DQB2	3
GO:0042110	BP	GO:0042110	T cell activation	11/334	474/18862	0.221155	0.457947	0.377542	VTCN1/EGR1/FZD7/THY1/VCAM1/LGALS1/GPAM/FYN/CD55/CEACAM1/ANXA1	11
GO:0042593	BP	GO:0042593	glucose homeostasis	6/334	229/18862	0.221241	0.457947	0.377542	SERPINF1/PTCH1/LGALS1/IRS2/ANO1/FABP5	6
GO:0001780	BP	GO:0001780	neutrophil homeostasis	1/334	14/18862	0.221366	0.457947	0.377542	ANXA1	1
GO:0002475	BP	GO:0002475	antigen processing and presentation via MHC class Ib	1/334	14/18862	0.221366	0.457947	0.377542	CD1A	1
GO:0003214	BP	GO:0003214	cardiac left ventricle morphogenesis	1/334	14/18862	0.221366	0.457947	0.377542	HEY2	1
GO:0003413	BP	GO:0003413	chondrocyte differentiation involved in endochondral bone morphogenesis	1/334	14/18862	0.221366	0.457947	0.377542	SERPINH1	1
GO:0007175	BP	GO:0007175	negative regulation of epidermal growth factor-activated receptor activity	1/334	14/18862	0.221366	0.457947	0.377542	GPRC5A	1
GO:0009130	BP	GO:0009130	pyrimidine nucleoside monophosphate biosynthetic process	1/334	14/18862	0.221366	0.457947	0.377542	UPP1	1
GO:0009143	BP	GO:0009143	nucleoside triphosphate catabolic process	1/334	14/18862	0.221366	0.457947	0.377542	ENTPD3	1
GO:0009173	BP	GO:0009173	pyrimidine ribonucleoside monophosphate metabolic process	1/334	14/18862	0.221366	0.457947	0.377542	UPP1	1
GO:0010771	BP	GO:0010771	negative regulation of cell morphogenesis involved in differentiation	1/334	14/18862	0.221366	0.457947	0.377542	POSTN	1
GO:0018158	BP	GO:0018158	protein oxidation	1/334	14/18862	0.221366	0.457947	0.377542	LOXL1	1
GO:0019896	BP	GO:0019896	axonal transport of mitochondrion	1/334	14/18862	0.221366	0.457947	0.377542	ARMCX3	1
GO:0030213	BP	GO:0030213	hyaluronan biosynthetic process	1/334	14/18862	0.221366	0.457947	0.377542	HYAL1	1
GO:0031272	BP	GO:0031272	regulation of pseudopodium assembly	1/334	14/18862	0.221366	0.457947	0.377542	CDC42EP1	1
GO:0032799	BP	GO:0032799	low-density lipoprotein receptor particle metabolic process	1/334	14/18862	0.221366	0.457947	0.377542	VLDLR	1
GO:0032802	BP	GO:0032802	low-density lipoprotein particle receptor catabolic process	1/334	14/18862	0.221366	0.457947	0.377542	VLDLR	1
GO:0035589	BP	GO:0035589	G protein-coupled purinergic nucleotide receptor signaling pathway	1/334	14/18862	0.221366	0.457947	0.377542	P2RY2	1
GO:0038166	BP	GO:0038166	angiotensin-activated signaling pathway	1/334	14/18862	0.221366	0.457947	0.377542	CA2	1
GO:0042249	BP	GO:0042249	establishment of planar polarity of embryonic epithelium	1/334	14/18862	0.221366	0.457947	0.377542	CTHRC1	1
GO:0043173	BP	GO:0043173	nucleotide salvage	1/334	14/18862	0.221366	0.457947	0.377542	UPP1	1
GO:0044065	BP	GO:0044065	regulation of respiratory system process	1/334	14/18862	0.221366	0.457947	0.377542	TSHZ3	1
GO:0045475	BP	GO:0045475	locomotor rhythm	1/334	14/18862	0.221366	0.457947	0.377542	EGR1	1
GO:0046049	BP	GO:0046049	UMP metabolic process	1/334	14/18862	0.221366	0.457947	0.377542	UPP1	1
GO:0046415	BP	GO:0046415	urate metabolic process	1/334	14/18862	0.221366	0.457947	0.377542	ABCG2	1
GO:0050910	BP	GO:0050910	detection of mechanical stimulus involved in sensory perception of sound	1/334	14/18862	0.221366	0.457947	0.377542	COL11A1	1
GO:0050966	BP	GO:0050966	detection of mechanical stimulus involved in sensory perception of pain	1/334	14/18862	0.221366	0.457947	0.377542	FYN	1
GO:0051290	BP	GO:0051290	protein heterotetramerization	1/334	14/18862	0.221366	0.457947	0.377542	PKD2	1
GO:0060004	BP	GO:0060004	reflex	1/334	14/18862	0.221366	0.457947	0.377542	SLITRK6	1
GO:0060049	BP	GO:0060049	regulation of protein glycosylation	1/334	14/18862	0.221366	0.457947	0.377542	CHP1	1
GO:0060644	BP	GO:0060644	mammary gland epithelial cell differentiation	1/334	14/18862	0.221366	0.457947	0.377542	PTCH1	1
GO:0070141	BP	GO:0070141	response to UV-A	1/334	14/18862	0.221366	0.457947	0.377542	TIMP1	1
GO:0071474	BP	GO:0071474	cellular hyperosmotic response	1/334	14/18862	0.221366	0.457947	0.377542	AKR1B1	1
GO:0072672	BP	GO:0072672	neutrophil extravasation	1/334	14/18862	0.221366	0.457947	0.377542	CD177	1
GO:0090239	BP	GO:0090239	regulation of histone H4 acetylation	1/334	14/18862	0.221366	0.457947	0.377542	MUC1	1
GO:0097531	BP	GO:0097531	mast cell migration	1/334	14/18862	0.221366	0.457947	0.377542	VEGFC	1
GO:0099638	BP	GO:0099638	endosome to plasma membrane protein transport	1/334	14/18862	0.221366	0.457947	0.377542	ZDHHC2	1
GO:1900025	BP	GO:1900025	negative regulation of substrate adhesion-dependent cell spreading	1/334	14/18862	0.221366	0.457947	0.377542	POSTN	1
GO:1901722	BP	GO:1901722	regulation of cell proliferation involved in kidney development	1/334	14/18862	0.221366	0.457947	0.377542	EGR1	1
GO:1903727	BP	GO:1903727	positive regulation of phospholipid metabolic process	1/334	14/18862	0.221366	0.457947	0.377542	CHP1	1
GO:1903894	BP	GO:1903894	regulation of IRE1-mediated unfolded protein response	1/334	14/18862	0.221366	0.457947	0.377542	AGR2	1
GO:1905049	BP	GO:1905049	negative regulation of metallopeptidase activity	1/334	14/18862	0.221366	0.457947	0.377542	TIMP1	1
GO:1905065	BP	GO:1905065	positive regulation of vascular associated smooth muscle cell differentiation	1/334	14/18862	0.221366	0.457947	0.377542	EFEMP2	1
GO:2000192	BP	GO:2000192	negative regulation of fatty acid transport	1/334	14/18862	0.221366	0.457947	0.377542	IRS2	1
GO:0045598	BP	GO:0045598	regulation of fat cell differentiation	4/334	136/18862	0.221414	0.457947	0.377542	RARRES2/TGFB1I1/TRIB2/FERMT2	4
GO:0002931	BP	GO:0002931	response to ischemia	2/334	50/18862	0.22172	0.457947	0.377542	EGR1/PPIF	2
GO:0006220	BP	GO:0006220	pyrimidine nucleotide metabolic process	2/334	50/18862	0.22172	0.457947	0.377542	TYMP/UPP1	2
GO:0007566	BP	GO:0007566	embryo implantation	2/334	50/18862	0.22172	0.457947	0.377542	TIMP1/TPPP3	2
GO:0045744	BP	GO:0045744	negative regulation of G protein-coupled receptor signaling pathway	2/334	50/18862	0.22172	0.457947	0.377542	MRAP2/ADM	2
GO:0048260	BP	GO:0048260	positive regulation of receptor-mediated endocytosis	2/334	50/18862	0.22172	0.457947	0.377542	SFRP4/NTF3	2
GO:0099172	BP	GO:0099172	presynapse organization	2/334	50/18862	0.22172	0.457947	0.377542	SLITRK6/GPC4	2
GO:2000179	BP	GO:2000179	positive regulation of neural precursor cell proliferation	2/334	50/18862	0.22172	0.457947	0.377542	VEGFC/FZD3	2
GO:0003002	BP	GO:0003002	regionalization	8/334	326/18862	0.222457	0.459192	0.378569	HEY1/SOSTDC1/MEOX1/HEY2/WNT2B/GPC3/PTCH1/BHLHE40	8
GO:0030316	BP	GO:0030316	osteoclast differentiation	3/334	92/18862	0.223063	0.459342	0.378692	FBN1/GPC3/CA2	3
GO:0030516	BP	GO:0030516	regulation of axon extension	3/334	92/18862	0.223063	0.459342	0.378692	FN1/MAP1B/SEMA6D	3
GO:0032088	BP	GO:0032088	negative regulation of NF-kappaB transcription factor activity	3/334	92/18862	0.223063	0.459342	0.378692	CD200/CYP1B1/CHP1	3
GO:1901216	BP	GO:1901216	positive regulation of neuron death	3/334	92/18862	0.223063	0.459342	0.378692	EGR1/EPHA7/FYN	3
GO:0032868	BP	GO:0032868	response to insulin	7/334	278/18862	0.224027	0.460334	0.379511	EGR1/RARRES2/ATP2B1/IRS2/CEACAM1/ADM/ATP6V0A4	7
GO:0033500	BP	GO:0033500	carbohydrate homeostasis	6/334	230/18862	0.22408	0.460334	0.379511	SERPINF1/PTCH1/LGALS1/IRS2/ANO1/FABP5	6
GO:0043406	BP	GO:0043406	positive regulation of MAP kinase activity	6/334	230/18862	0.22408	0.460334	0.379511	DUSP6/EPHA4/NTF3/IGFBP6/DUSP5/STK39	6
GO:0051402	BP	GO:0051402	neuron apoptotic process	6/334	230/18862	0.22408	0.460334	0.379511	BDNF/EPHA7/PTPRZ1/NTRK2/FYN/NTF3	6
GO:0015711	BP	GO:0015711	organic anion transport	9/334	376/18862	0.224351	0.460616	0.379743	ABCG2/NTRK2/SLC2A10/CEACAM1/SLC6A9/ANXA1/BDKRB2/CA2/SLC7A5	9
GO:0006898	BP	GO:0006898	receptor-mediated endocytosis	8/334	328/18862	0.227197	0.466181	0.384331	SFRP4/SPARC/NTF3/CEACAM1/VLDLR/ADM/CD207/CXCR2	8
GO:0007631	BP	GO:0007631	feeding behavior	3/334	93/18862	0.227726	0.466415	0.384524	MRAP2/NTRK2/FYN	3
GO:0051153	BP	GO:0051153	regulation of striated muscle cell differentiation	3/334	93/18862	0.227726	0.466415	0.384524	FZD7/TMEM119/BDNF	3
GO:0042733	BP	GO:0042733	embryonic digit morphogenesis	2/334	51/18862	0.22826	0.466415	0.384524	FREM2/TWIST1	2
GO:0043277	BP	GO:0043277	apoptotic cell clearance	2/334	51/18862	0.22826	0.466415	0.384524	RHOBTB1/ANXA1	2
GO:0046850	BP	GO:0046850	regulation of bone remodeling	2/334	51/18862	0.22826	0.466415	0.384524	TMEM119/CA2	2
GO:0071715	BP	GO:0071715	icosanoid transport	2/334	51/18862	0.22826	0.466415	0.384524	ANXA1/BDKRB2	2
GO:1902893	BP	GO:1902893	regulation of pri-miRNA transcription by RNA polymerase II	2/334	51/18862	0.22826	0.466415	0.384524	EGR1/FOSL1	2
GO:0051961	BP	GO:0051961	negative regulation of nervous system development	4/334	138/18862	0.228937	0.466666	0.38473	THY1/FGF13/EPHA7/SEMA6D	4
GO:0071322	BP	GO:0071322	cellular response to carbohydrate stimulus	4/334	138/18862	0.228937	0.466666	0.38473	SERPINF1/LGALS1/IRS2/ANO1	4
GO:1903793	BP	GO:1903793	positive regulation of anion transport	11/334	478/18862	0.228972	0.466666	0.38473	VEGFC/ZDHHC2/GPC3/SLC6A4/PTCH1/FYN/IRS2/CHP1/ANO1/CA2/P2RY2	11
GO:0008064	BP	GO:0008064	regulation of actin polymerization or depolymerization	5/334	185/18862	0.231175	0.466666	0.38473	PFN2/EPS8/ARHGAP28/SPTBN2/CDC42EP1	5
GO:0042982	BP	GO:0042982	amyloid precursor protein metabolic process	3/334	94/18862	0.232408	0.466666	0.38473	NTRK2/ITM2A/EPHA4	3
GO:0031333	BP	GO:0031333	negative regulation of protein-containing complex assembly	4/334	139/18862	0.232723	0.466666	0.38473	PFN2/PMEPA1/EPS8/SPTBN2	4
GO:1903531	BP	GO:1903531	negative regulation of secretion by cell	4/334	139/18862	0.232723	0.466666	0.38473	CD200/INHBA/CEACAM1/ANXA1	4
GO:0030832	BP	GO:0030832	regulation of actin filament length	5/334	186/18862	0.234426	0.466666	0.38473	PFN2/EPS8/ARHGAP28/SPTBN2/CDC42EP1	5
GO:0043113	BP	GO:0043113	receptor clustering	2/334	52/18862	0.234813	0.466666	0.38473	THY1/ZDHHC2	2
GO:0043392	BP	GO:0043392	negative regulation of DNA binding	2/334	52/18862	0.234813	0.466666	0.38473	HEY1/HEY2	2
GO:0050819	BP	GO:0050819	negative regulation of coagulation	2/334	52/18862	0.234813	0.466666	0.38473	CEACAM1/ALOX12	2
GO:0061614	BP	GO:0061614	pri-miRNA transcription by RNA polymerase II	2/334	52/18862	0.234813	0.466666	0.38473	EGR1/FOSL1	2
GO:2000772	BP	GO:2000772	regulation of cellular senescence	2/334	52/18862	0.234813	0.466666	0.38473	NUAK1/TWIST1	2
GO:0001845	BP	GO:0001845	phagolysosome assembly	1/334	15/18862	0.235164	0.466666	0.38473	SRPX	1
GO:0002070	BP	GO:0002070	epithelial cell maturation	1/334	15/18862	0.235164	0.466666	0.38473	AKR1B1	1
GO:0009299	BP	GO:0009299	mRNA transcription	1/334	15/18862	0.235164	0.466666	0.38473	EREG	1
GO:0009404	BP	GO:0009404	toxin metabolic process	1/334	15/18862	0.235164	0.466666	0.38473	CYP1B1	1
GO:0010820	BP	GO:0010820	positive regulation of T cell chemotaxis	1/334	15/18862	0.235164	0.466666	0.38473	STK39	1
GO:0010839	BP	GO:0010839	negative regulation of keratinocyte proliferation	1/334	15/18862	0.235164	0.466666	0.38473	SLURP1	1
GO:0030852	BP	GO:0030852	regulation of granulocyte differentiation	1/334	15/18862	0.235164	0.466666	0.38473	CEACAM1	1
GO:0036342	BP	GO:0036342	post-anal tail morphogenesis	1/334	15/18862	0.235164	0.466666	0.38473	FZD3	1
GO:0036376	BP	GO:0036376	sodium ion export across plasma membrane	1/334	15/18862	0.235164	0.466666	0.38473	ATP12A	1
GO:0042074	BP	GO:0042074	cell migration involved in gastrulation	1/334	15/18862	0.235164	0.466666	0.38473	GPC3	1
GO:0042481	BP	GO:0042481	regulation of odontogenesis	1/334	15/18862	0.235164	0.466666	0.38473	PAX9	1
GO:0042994	BP	GO:0042994	cytoplasmic sequestering of transcription factor	1/334	15/18862	0.235164	0.466666	0.38473	PKD2	1
GO:0043117	BP	GO:0043117	positive regulation of vascular permeability	1/334	15/18862	0.235164	0.466666	0.38473	TJP3	1
GO:0043518	BP	GO:0043518	negative regulation of DNA damage response, signal transduction by p53 class mediator	1/334	15/18862	0.235164	0.466666	0.38473	TWIST1	1
GO:0043584	BP	GO:0043584	nose development	1/334	15/18862	0.235164	0.466666	0.38473	DLX5	1
GO:0044406	BP	GO:0044406	adhesion of symbiont to host	1/334	15/18862	0.235164	0.466666	0.38473	LRRC15	1
GO:0045064	BP	GO:0045064	T-helper 2 cell differentiation	1/334	15/18862	0.235164	0.466666	0.38473	ANXA1	1
GO:0050965	BP	GO:0050965	detection of temperature stimulus involved in sensory perception of pain	1/334	15/18862	0.235164	0.466666	0.38473	ANO1	1
GO:0051284	BP	GO:0051284	positive regulation of sequestering of calcium ion	1/334	15/18862	0.235164	0.466666	0.38473	PKD2	1
GO:0051969	BP	GO:0051969	regulation of transmission of nerve impulse	1/334	15/18862	0.235164	0.466666	0.38473	TYMP	1
GO:0055091	BP	GO:0055091	phospholipid homeostasis	1/334	15/18862	0.235164	0.466666	0.38473	GPAM	1
GO:0060413	BP	GO:0060413	atrial septum morphogenesis	1/334	15/18862	0.235164	0.466666	0.38473	HEY2	1
GO:0070831	BP	GO:0070831	basement membrane assembly	1/334	15/18862	0.235164	0.466666	0.38473	PXDN	1
GO:0070885	BP	GO:0070885	negative regulation of calcineurin-NFAT signaling cascade	1/334	15/18862	0.235164	0.466666	0.38473	CHP1	1
GO:0072075	BP	GO:0072075	metanephric mesenchyme development	1/334	15/18862	0.235164	0.466666	0.38473	PKD2	1
GO:0072148	BP	GO:0072148	epithelial cell fate commitment	1/334	15/18862	0.235164	0.466666	0.38473	PDPN	1
GO:0072224	BP	GO:0072224	metanephric glomerulus development	1/334	15/18862	0.235164	0.466666	0.38473	EGR1	1
GO:0106057	BP	GO:0106057	negative regulation of calcineurin-mediated signaling	1/334	15/18862	0.235164	0.466666	0.38473	CHP1	1
GO:1900006	BP	GO:1900006	positive regulation of dendrite development	1/334	15/18862	0.235164	0.466666	0.38473	VLDLR	1
GO:1900029	BP	GO:1900029	positive regulation of ruffle assembly	1/334	15/18862	0.235164	0.466666	0.38473	EPS8	1
GO:1901163	BP	GO:1901163	regulation of trophoblast cell migration	1/334	15/18862	0.235164	0.466666	0.38473	TIMP1	1
GO:1902166	BP	GO:1902166	negative regulation of intrinsic apoptotic signaling pathway in response to DNA damage by p53 class mediator	1/334	15/18862	0.235164	0.466666	0.38473	MUC1	1
GO:2000052	BP	GO:2000052	positive regulation of non-canonical Wnt signaling pathway	1/334	15/18862	0.235164	0.466666	0.38473	GPC3	1
GO:2000095	BP	GO:2000095	regulation of Wnt signaling pathway, planar cell polarity pathway	1/334	15/18862	0.235164	0.466666	0.38473	GPC3	1
GO:2000345	BP	GO:2000345	regulation of hepatocyte proliferation	1/334	15/18862	0.235164	0.466666	0.38473	CEACAM1	1
GO:2000402	BP	GO:2000402	negative regulation of lymphocyte migration	1/334	15/18862	0.235164	0.466666	0.38473	CD200	1
GO:2001028	BP	GO:2001028	positive regulation of endothelial cell chemotaxis	1/334	15/18862	0.235164	0.466666	0.38473	SMOC2	1
GO:0030641	BP	GO:0030641	regulation of cellular pH	3/334	95/18862	0.237106	0.469708	0.387239	CHP1/CA2/ATP6V0A4	3
GO:0060337	BP	GO:0060337	type I interferon signaling pathway	3/334	95/18862	0.237106	0.469708	0.387239	EGR1/GBP2/IFI27	3
GO:2001243	BP	GO:2001243	negative regulation of intrinsic apoptotic signaling pathway	3/334	95/18862	0.237106	0.469708	0.387239	BDKRB2/PPIF/MUC1	3
GO:0046942	BP	GO:0046942	carboxylic acid transport	7/334	284/18862	0.23966	0.474494	0.391184	ABCG2/NTRK2/CEACAM1/SLC6A9/ANXA1/BDKRB2/SLC7A5	7
GO:0042176	BP	GO:0042176	regulation of protein catabolic process	9/334	383/18862	0.239966	0.474826	0.391458	ODC1/TRIB2/ZDHHC2/PRICKLE1/GPC3/EPHA4/FYN/TIMP1/TIPARP	9
GO:0062013	BP	GO:0062013	positive regulation of small molecule metabolic process	4/334	141/18862	0.240339	0.474887	0.391508	TWIST1/IRS2/ANXA1/ADM	4
GO:0010469	BP	GO:0010469	regulation of signaling receptor activity	5/334	188/18862	0.240966	0.474887	0.391508	CNRIP1/SLC6A9/GPRC5A/EREG/SLURP1	5
GO:0030041	BP	GO:0030041	actin filament polymerization	5/334	188/18862	0.240966	0.474887	0.391508	PFN2/EPS8/ARHGAP28/SPTBN2/CDC42EP1	5
GO:0060541	BP	GO:0060541	respiratory system development	5/334	188/18862	0.240966	0.474887	0.391508	DLX5/SPARC/WNT2B/GPC3/PDPN	5
GO:0001541	BP	GO:0001541	ovarian follicle development	2/334	53/18862	0.241377	0.474887	0.391508	INHBA/EREG	2
GO:0002090	BP	GO:0002090	regulation of receptor internalization	2/334	53/18862	0.241377	0.474887	0.391508	SFRP4/NTF3	2
GO:0009620	BP	GO:0009620	response to fungus	2/334	53/18862	0.241377	0.474887	0.391508	RARRES2/C10orf99	2
GO:0071320	BP	GO:0071320	cellular response to cAMP	2/334	53/18862	0.241377	0.474887	0.391508	KCNE1/PKD2	2
GO:1901185	BP	GO:1901185	negative regulation of ERBB signaling pathway	2/334	53/18862	0.241377	0.474887	0.391508	GPRC5A/EREG	2
GO:1905517	BP	GO:1905517	macrophage migration	2/334	53/18862	0.241377	0.474887	0.391508	CD200/RARRES2	2
GO:0003333	BP	GO:0003333	amino acid transmembrane transport	3/334	96/18862	0.241822	0.474948	0.391558	PDPN/SLC6A9/SLC7A5	3
GO:0048661	BP	GO:0048661	positive regulation of smooth muscle cell proliferation	3/334	96/18862	0.241822	0.474948	0.391558	AKR1B1/EREG/ALOX12	3
GO:0071357	BP	GO:0071357	cellular response to type I interferon	3/334	96/18862	0.241822	0.474948	0.391558	EGR1/GBP2/IFI27	3
GO:0043312	BP	GO:0043312	neutrophil degranulation	11/334	485/18862	0.242907	0.475995	0.392421	FLG2/PLAC8/CD55/HSPA6/CEACAM1/FABP5/SERPINB1/CD177/CXCR2/CDA/CRISP3	11
GO:0001701	BP	GO:0001701	in utero embryonic development	8/334	335/18862	0.244069	0.475995	0.392421	HEY1/TWIST1/HEY2/PTCH1/PKD2/ADM/FOSL1/ELF3	8
GO:0009581	BP	GO:0009581	detection of external stimulus	4/334	142/18862	0.244169	0.475995	0.392421	COL11A1/FYN/PKD2/ANO1	4
GO:0002285	BP	GO:0002285	lymphocyte activation involved in immune response	5/334	189/18862	0.244255	0.475995	0.392421	ITM2A/LGALS1/CEACAM1/ANXA1/PGLYRP3	5
GO:0045807	BP	GO:0045807	positive regulation of endocytosis	3/334	97/18862	0.246552	0.475995	0.392421	SFRP4/GPC3/NTF3	3
GO:0050773	BP	GO:0050773	regulation of dendrite development	3/334	97/18862	0.246552	0.475995	0.392421	SDC2/EPHA4/VLDLR	3
GO:0098659	BP	GO:0098659	inorganic cation import across plasma membrane	3/334	97/18862	0.246552	0.475995	0.392421	ATP12A/FYN/SLC6A9	3
GO:0099587	BP	GO:0099587	inorganic ion import across plasma membrane	3/334	97/18862	0.246552	0.475995	0.392421	ATP12A/FYN/SLC6A9	3
GO:1990868	BP	GO:1990868	response to chemokine	3/334	97/18862	0.246552	0.475995	0.392421	CXCL10/CXCR2/STK39	3
GO:1990869	BP	GO:1990869	cellular response to chemokine	3/334	97/18862	0.246552	0.475995	0.392421	CXCL10/CXCR2/STK39	3
GO:0051924	BP	GO:0051924	regulation of calcium ion transport	6/334	238/18862	0.247208	0.475995	0.392421	THY1/ATP2B1/FYN/PKD2/BDKRB1/CXCL10	6
GO:0006968	BP	GO:0006968	cellular defense response	2/334	54/18862	0.247949	0.475995	0.392421	FOSL1/CXCR2	2
GO:0030834	BP	GO:0030834	regulation of actin filament depolymerization	2/334	54/18862	0.247949	0.475995	0.392421	EPS8/SPTBN2	2
GO:0055078	BP	GO:0055078	sodium ion homeostasis	2/334	54/18862	0.247949	0.475995	0.392421	ATP12A/SCNN1B	2
GO:0070228	BP	GO:0070228	regulation of lymphocyte apoptotic process	2/334	54/18862	0.247949	0.475995	0.392421	GPAM/IRS2	2
GO:0007189	BP	GO:0007189	adenylate cyclase-activating G protein-coupled receptor signaling pathway	4/334	143/18862	0.248013	0.475995	0.392421	MRAP2/PTGFR/ADM/CXCL10	4
GO:0002031	BP	GO:0002031	G protein-coupled receptor internalization	1/334	16/18862	0.248718	0.475995	0.392421	ADM	1
GO:0002093	BP	GO:0002093	auditory receptor cell morphogenesis	1/334	16/18862	0.248718	0.475995	0.392421	SLITRK6	1
GO:0002693	BP	GO:0002693	positive regulation of cellular extravasation	1/334	16/18862	0.248718	0.475995	0.392421	THY1	1
GO:0003198	BP	GO:0003198	epithelial to mesenchymal transition involved in endocardial cushion formation	1/334	16/18862	0.248718	0.475995	0.392421	HEY2	1
GO:0006004	BP	GO:0006004	fucose metabolic process	1/334	16/18862	0.248718	0.475995	0.392421	FUT6	1
GO:0006349	BP	GO:0006349	regulation of gene expression by genetic imprinting	1/334	16/18862	0.248718	0.475995	0.392421	DIRAS3	1
GO:0014067	BP	GO:0014067	negative regulation of phosphatidylinositol 3-kinase signaling	1/334	16/18862	0.248718	0.475995	0.392421	TWIST1	1
GO:0021692	BP	GO:0021692	cerebellar Purkinje cell layer morphogenesis	1/334	16/18862	0.248718	0.475995	0.392421	SPTBN2	1
GO:0021924	BP	GO:0021924	cell proliferation in external granule layer	1/334	16/18862	0.248718	0.475995	0.392421	SLC6A4	1
GO:0021930	BP	GO:0021930	cerebellar granule cell precursor proliferation	1/334	16/18862	0.248718	0.475995	0.392421	SLC6A4	1
GO:0030033	BP	GO:0030033	microvillus assembly	1/334	16/18862	0.248718	0.475995	0.392421	PODXL	1
GO:0031269	BP	GO:0031269	pseudopodium assembly	1/334	16/18862	0.248718	0.475995	0.392421	CDC42EP1	1
GO:0034310	BP	GO:0034310	primary alcohol catabolic process	1/334	16/18862	0.248718	0.475995	0.392421	AKR1C3	1
GO:0035855	BP	GO:0035855	megakaryocyte development	1/334	16/18862	0.248718	0.475995	0.392421	MEIS1	1
GO:0036035	BP	GO:0036035	osteoclast development	1/334	16/18862	0.248718	0.475995	0.392421	FBN1	1
GO:0045725	BP	GO:0045725	positive regulation of glycogen biosynthetic process	1/334	16/18862	0.248718	0.475995	0.392421	IRS2	1
GO:0045779	BP	GO:0045779	negative regulation of bone resorption	1/334	16/18862	0.248718	0.475995	0.392421	TMEM119	1
GO:0050884	BP	GO:0050884	neuromuscular process controlling posture	1/334	16/18862	0.248718	0.475995	0.392421	SLURP1	1
GO:0060977	BP	GO:0060977	coronary vasculature morphogenesis	1/334	16/18862	0.248718	0.475995	0.392421	HEY2	1
GO:0061450	BP	GO:0061450	trophoblast cell migration	1/334	16/18862	0.248718	0.475995	0.392421	TIMP1	1
GO:0061548	BP	GO:0061548	ganglion development	1/334	16/18862	0.248718	0.475995	0.392421	FZD3	1
GO:0070365	BP	GO:0070365	hepatocyte differentiation	1/334	16/18862	0.248718	0.475995	0.392421	ANXA1	1
GO:0072109	BP	GO:0072109	glomerular mesangium development	1/334	16/18862	0.248718	0.475995	0.392421	EGR1	1
GO:0072673	BP	GO:0072673	lamellipodium morphogenesis	1/334	16/18862	0.248718	0.475995	0.392421	PDPN	1
GO:0090594	BP	GO:0090594	inflammatory response to wounding	1/334	16/18862	0.248718	0.475995	0.392421	TIMP1	1
GO:0098915	BP	GO:0098915	membrane repolarization during ventricular cardiac muscle cell action potential	1/334	16/18862	0.248718	0.475995	0.392421	KCNE1	1
GO:0099509	BP	GO:0099509	regulation of presynaptic cytosolic calcium ion concentration	1/334	16/18862	0.248718	0.475995	0.392421	ATP2B1	1
GO:1901569	BP	GO:1901569	fatty acid derivative catabolic process	1/334	16/18862	0.248718	0.475995	0.392421	CYP4F11	1
GO:1904862	BP	GO:1904862	inhibitory synapse assembly	1/334	16/18862	0.248718	0.475995	0.392421	FGF13	1
GO:2000651	BP	GO:2000651	positive regulation of sodium ion transmembrane transporter activity	1/334	16/18862	0.248718	0.475995	0.392421	CHP1	1
GO:0002283	BP	GO:0002283	neutrophil activation involved in immune response	11/334	488/18862	0.248974	0.476221	0.392608	FLG2/PLAC8/CD55/HSPA6/CEACAM1/FABP5/SERPINB1/CD177/CXCR2/CDA/CRISP3	11
GO:0071478	BP	GO:0071478	cellular response to radiation	5/334	191/18862	0.250867	0.479574	0.395372	EGR1/TSPYL5/HYAL1/TIMP1/CRIP1	5
GO:0007265	BP	GO:0007265	Ras protein signal transduction	8/334	338/18862	0.251426	0.480376	0.396033	COL1A2/COL3A1/EPS8/PSD3/PDPN/IRS2/RHOD/CDC42EP1	8
GO:0050806	BP	GO:0050806	positive regulation of synaptic transmission	4/334	144/18862	0.25187	0.480957	0.396512	NTRK2/TSHZ3/ZDHHC2/EPHA4	4
GO:0016050	BP	GO:0016050	vesicle organization	8/334	339/18862	0.253894	0.484553	0.399477	ZDHHC2/SRPX/CHP1/HOOK1/ANXA1/SAMD9/ALS2CL/VAV3	8
GO:2000377	BP	GO:2000377	regulation of reactive oxygen species metabolic process	5/334	192/18862	0.25419	0.484684	0.399585	AKR1C3/CYP1B1/FYN/PKD2/CD177	5
GO:0001836	BP	GO:0001836	release of cytochrome c from mitochondria	2/334	55/18862	0.254526	0.484684	0.399585	MLLT11/PPIF	2
GO:0051452	BP	GO:0051452	intracellular pH reduction	2/334	55/18862	0.254526	0.484684	0.399585	CA2/ATP6V0A4	2
GO:1902991	BP	GO:1902991	regulation of amyloid precursor protein catabolic process	2/334	55/18862	0.254526	0.484684	0.399585	NTRK2/EPHA4	2
GO:0001678	BP	GO:0001678	cellular glucose homeostasis	4/334	145/18862	0.255739	0.485544	0.400294	SERPINF1/LGALS1/IRS2/ANO1	4
GO:0009582	BP	GO:0009582	detection of abiotic stimulus	4/334	145/18862	0.255739	0.485544	0.400294	COL11A1/FYN/PKD2/ANO1	4
GO:0048284	BP	GO:0048284	organelle fusion	4/334	145/18862	0.255739	0.485544	0.400294	CHP1/ANXA1/SAMD9/VAV3	4
GO:0021510	BP	GO:0021510	spinal cord development	3/334	99/18862	0.256056	0.485544	0.400294	PTCH1/PKD2/VLDLR	3
GO:0043266	BP	GO:0043266	regulation of potassium ion transport	3/334	100/18862	0.260827	0.485544	0.400294	KCNE1/FHL1/STK39	3
GO:0060419	BP	GO:0060419	heart growth	3/334	100/18862	0.260827	0.485544	0.400294	HEY2/DUSP6/MEIS1	3
GO:0009311	BP	GO:0009311	oligosaccharide metabolic process	2/334	56/18862	0.261107	0.485544	0.400294	ST6GALNAC1/FUT3	2
GO:0019320	BP	GO:0019320	hexose catabolic process	2/334	56/18862	0.261107	0.485544	0.400294	ALDH1A1/FUT6	2
GO:0021872	BP	GO:0021872	forebrain generation of neurons	2/334	56/18862	0.261107	0.485544	0.400294	DLX5/INHBA	2
GO:0060135	BP	GO:0060135	maternal process involved in female pregnancy	2/334	56/18862	0.261107	0.485544	0.400294	AKR1B1/TPPP3	2
GO:0002888	BP	GO:0002888	positive regulation of myeloid leukocyte mediated immunity	1/334	17/18862	0.262033	0.485544	0.400294	CD177	1
GO:0006595	BP	GO:0006595	polyamine metabolic process	1/334	17/18862	0.262033	0.485544	0.400294	ODC1	1
GO:0006677	BP	GO:0006677	glycosylceramide metabolic process	1/334	17/18862	0.262033	0.485544	0.400294	UGT8	1
GO:0006978	BP	GO:0006978	DNA damage response, signal transduction by p53 class mediator resulting in transcription of p21 class mediator	1/334	17/18862	0.262033	0.485544	0.400294	MUC1	1
GO:0007379	BP	GO:0007379	segment specification	1/334	17/18862	0.262033	0.485544	0.400294	MEOX1	1
GO:0010523	BP	GO:0010523	negative regulation of calcium ion transport into cytosol	1/334	17/18862	0.262033	0.485544	0.400294	PKD2	1
GO:0010715	BP	GO:0010715	regulation of extracellular matrix disassembly	1/334	17/18862	0.262033	0.485544	0.400294	PDPN	1
GO:0010759	BP	GO:0010759	positive regulation of macrophage chemotaxis	1/334	17/18862	0.262033	0.485544	0.400294	RARRES2	1
GO:0016045	BP	GO:0016045	detection of bacterium	1/334	17/18862	0.262033	0.485544	0.400294	PGLYRP3	1
GO:0021534	BP	GO:0021534	cell proliferation in hindbrain	1/334	17/18862	0.262033	0.485544	0.400294	SLC6A4	1
GO:0021756	BP	GO:0021756	striatum development	1/334	17/18862	0.262033	0.485544	0.400294	INHBA	1
GO:0023019	BP	GO:0023019	signal transduction involved in regulation of gene expression	1/334	17/18862	0.262033	0.485544	0.400294	EPCAM	1
GO:0030903	BP	GO:0030903	notochord development	1/334	17/18862	0.262033	0.485544	0.400294	ID3	1
GO:0031065	BP	GO:0031065	positive regulation of histone deacetylation	1/334	17/18862	0.262033	0.485544	0.400294	SDR16C5	1
GO:0031268	BP	GO:0031268	pseudopodium organization	1/334	17/18862	0.262033	0.485544	0.400294	CDC42EP1	1
GO:0033623	BP	GO:0033623	regulation of integrin activation	1/334	17/18862	0.262033	0.485544	0.400294	FERMT2	1
GO:0033631	BP	GO:0033631	cell-cell adhesion mediated by integrin	1/334	17/18862	0.262033	0.485544	0.400294	PODXL	1
GO:0042753	BP	GO:0042753	positive regulation of circadian rhythm	1/334	17/18862	0.262033	0.485544	0.400294	ARNTL2	1
GO:0043217	BP	GO:0043217	myelin maintenance	1/334	17/18862	0.262033	0.485544	0.400294	EPB41L3	1
GO:0044539	BP	GO:0044539	long-chain fatty acid import into cell	1/334	17/18862	0.262033	0.485544	0.400294	IRS2	1
GO:0048535	BP	GO:0048535	lymph node development	1/334	17/18862	0.262033	0.485544	0.400294	PDPN	1
GO:0050961	BP	GO:0050961	detection of temperature stimulus involved in sensory perception	1/334	17/18862	0.262033	0.485544	0.400294	ANO1	1
GO:0051797	BP	GO:0051797	regulation of hair follicle development	1/334	17/18862	0.262033	0.485544	0.400294	FST	1
GO:0055089	BP	GO:0055089	fatty acid homeostasis	1/334	17/18862	0.262033	0.485544	0.400294	GPAM	1
GO:0060192	BP	GO:0060192	negative regulation of lipase activity	1/334	17/18862	0.262033	0.485544	0.400294	ANXA1	1
GO:0060457	BP	GO:0060457	negative regulation of digestive system process	1/334	17/18862	0.262033	0.485544	0.400294	STK39	1
GO:0070206	BP	GO:0070206	protein trimerization	1/334	17/18862	0.262033	0.485544	0.400294	COL1A2	1
GO:0071071	BP	GO:0071071	regulation of phospholipid biosynthetic process	1/334	17/18862	0.262033	0.485544	0.400294	CHP1	1
GO:0071318	BP	GO:0071318	cellular response to ATP	1/334	17/18862	0.262033	0.485544	0.400294	P2RY2	1
GO:0072567	BP	GO:0072567	chemokine (C-X-C motif) ligand 2 production	1/334	17/18862	0.262033	0.485544	0.400294	POSTN	1
GO:0090136	BP	GO:0090136	epithelial cell-cell adhesion	1/334	17/18862	0.262033	0.485544	0.400294	CYP1B1	1
GO:0090190	BP	GO:0090190	positive regulation of branching involved in ureteric bud morphogenesis	1/334	17/18862	0.262033	0.485544	0.400294	WNT2B	1
GO:0090201	BP	GO:0090201	negative regulation of release of cytochrome c from mitochondria	1/334	17/18862	0.262033	0.485544	0.400294	PPIF	1
GO:0097094	BP	GO:0097094	craniofacial suture morphogenesis	1/334	17/18862	0.262033	0.485544	0.400294	TWIST1	1
GO:0150079	BP	GO:0150079	negative regulation of neuroinflammatory response	1/334	17/18862	0.262033	0.485544	0.400294	CD200	1
GO:1902165	BP	GO:1902165	regulation of intrinsic apoptotic signaling pathway in response to DNA damage by p53 class mediator	1/334	17/18862	0.262033	0.485544	0.400294	MUC1	1
GO:1903817	BP	GO:1903817	negative regulation of voltage-gated potassium channel activity	1/334	17/18862	0.262033	0.485544	0.400294	KCNE1	1
GO:1904263	BP	GO:1904263	positive regulation of TORC1 signaling	1/334	17/18862	0.262033	0.485544	0.400294	RRAGD	1
GO:2000341	BP	GO:2000341	regulation of chemokine (C-X-C motif) ligand 2 production	1/334	17/18862	0.262033	0.485544	0.400294	POSTN	1
GO:2000811	BP	GO:2000811	negative regulation of anoikis	1/334	17/18862	0.262033	0.485544	0.400294	NTRK2	1
GO:0090263	BP	GO:0090263	positive regulation of canonical Wnt signaling pathway	4/334	147/18862	0.263514	0.488026	0.40234	SFRP4/DLX5/COL1A1/GPC3	4
GO:0034340	BP	GO:0034340	response to type I interferon	3/334	101/18862	0.265609	0.491113	0.404885	EGR1/GBP2/IFI27	3
GO:0062014	BP	GO:0062014	negative regulation of small molecule metabolic process	3/334	101/18862	0.265609	0.491113	0.404885	AKR1C3/CEACAM1/CDA	3
GO:2000379	BP	GO:2000379	positive regulation of reactive oxygen species metabolic process	3/334	101/18862	0.265609	0.491113	0.404885	AKR1C3/PKD2/CD177	3
GO:0042742	BP	GO:0042742	defense response to bacterium	8/334	344/18862	0.266347	0.492212	0.405791	PLAC8/RARRES2/WFDC5/PI3/GBP2/PGLYRP3/DEFB1/C10orf99	8
GO:0031295	BP	GO:0031295	T cell costimulation	2/334	57/18862	0.26769	0.493899	0.407182	LGALS1/FYN	2
GO:0034205	BP	GO:0034205	amyloid-beta formation	2/334	57/18862	0.26769	0.493899	0.407182	NTRK2/EPHA4	2
GO:0043551	BP	GO:0043551	regulation of phosphatidylinositol 3-kinase activity	2/334	57/18862	0.26769	0.493899	0.407182	FGFR3/VAV3	2
GO:0051047	BP	GO:0051047	positive regulation of secretion	7/334	295/18862	0.26918	0.495636	0.408614	VEGFC/INHBA/SLC6A4/IRS2/ANO1/P2RY2/CD177	7
GO:1903829	BP	GO:1903829	positive regulation of cellular protein localization	7/334	295/18862	0.26918	0.495636	0.408614	ZDHHC2/GLIS2/FERMT2/FYN/ARHGEF16/AGR2/CHP1	7
GO:0044264	BP	GO:0044264	cellular polysaccharide metabolic process	3/334	102/18862	0.270402	0.495636	0.408614	IRS2/PPP1R3C/GYS2	3
GO:0071887	BP	GO:0071887	leukocyte apoptotic process	3/334	102/18862	0.270402	0.495636	0.408614	GPAM/IRS2/ANXA1	3
GO:0008203	BP	GO:0008203	cholesterol metabolic process	4/334	149/18862	0.271333	0.495636	0.408614	GPAM/HMGCS1/SCD/VLDLR	4
GO:0002446	BP	GO:0002446	neutrophil mediated immunity	11/334	499/18862	0.271671	0.495636	0.408614	FLG2/PLAC8/CD55/HSPA6/CEACAM1/FABP5/SERPINB1/CD177/CXCR2/CDA/CRISP3	11
GO:0042119	BP	GO:0042119	neutrophil activation	11/334	500/18862	0.273767	0.495636	0.408614	FLG2/PLAC8/CD55/HSPA6/CEACAM1/FABP5/SERPINB1/CD177/CXCR2/CDA/CRISP3	11
GO:0010959	BP	GO:0010959	regulation of metal ion transport	6/334	247/18862	0.273997	0.495636	0.408614	THY1/ATP2B1/FYN/PKD2/BDKRB1/CXCL10	6
GO:0010574	BP	GO:0010574	regulation of vascular endothelial growth factor production	2/334	58/18862	0.274272	0.495636	0.408614	CYP1B1/SULF1	2
GO:0032781	BP	GO:0032781	positive regulation of ATPase activity	2/334	58/18862	0.274272	0.495636	0.408614	PFN2/TPM1	2
GO:0045851	BP	GO:0045851	pH reduction	2/334	58/18862	0.274272	0.495636	0.408614	CA2/ATP6V0A4	2
GO:0060038	BP	GO:0060038	cardiac muscle cell proliferation	2/334	58/18862	0.274272	0.495636	0.408614	HEY2/MEIS1	2
GO:0019722	BP	GO:0019722	calcium-mediated signaling	5/334	198/18862	0.274347	0.495636	0.408614	VCAM1/PTGFR/CHP1/DEFB1/CXCR2	5
GO:0001779	BP	GO:0001779	natural killer cell differentiation	1/334	18/18862	0.275112	0.495636	0.408614	PGLYRP3	1
GO:0002834	BP	GO:0002834	regulation of response to tumor cell	1/334	18/18862	0.275112	0.495636	0.408614	CEACAM1	1
GO:0002837	BP	GO:0002837	regulation of immune response to tumor cell	1/334	18/18862	0.275112	0.495636	0.408614	CEACAM1	1
GO:0010766	BP	GO:0010766	negative regulation of sodium ion transport	1/334	18/18862	0.275112	0.495636	0.408614	STK39	1
GO:0031645	BP	GO:0031645	negative regulation of nervous system process	1/334	18/18862	0.275112	0.495636	0.408614	KLK8	1
GO:0032740	BP	GO:0032740	positive regulation of interleukin-17 production	1/334	18/18862	0.275112	0.495636	0.408614	SLC7A5	1
GO:0032780	BP	GO:0032780	negative regulation of ATPase activity	1/334	18/18862	0.275112	0.495636	0.408614	PPIF	1
GO:0032930	BP	GO:0032930	positive regulation of superoxide anion generation	1/334	18/18862	0.275112	0.495636	0.408614	CD177	1
GO:0035743	BP	GO:0035743	CD4-positive, alpha-beta T cell cytokine production	1/334	18/18862	0.275112	0.495636	0.408614	CD55	1
GO:0036149	BP	GO:0036149	phosphatidylinositol acyl-chain remodeling	1/334	18/18862	0.275112	0.495636	0.408614	PLBD1	1
GO:0042136	BP	GO:0042136	neurotransmitter biosynthetic process	1/334	18/18862	0.275112	0.495636	0.408614	SLC6A4	1
GO:0042772	BP	GO:0042772	DNA damage response, signal transduction resulting in transcription	1/334	18/18862	0.275112	0.495636	0.408614	MUC1	1
GO:0045063	BP	GO:0045063	T-helper 1 cell differentiation	1/334	18/18862	0.275112	0.495636	0.408614	ANXA1	1
GO:0045623	BP	GO:0045623	negative regulation of T-helper cell differentiation	1/334	18/18862	0.275112	0.495636	0.408614	ANXA1	1
GO:0045953	BP	GO:0045953	negative regulation of natural killer cell mediated cytotoxicity	1/334	18/18862	0.275112	0.495636	0.408614	CEACAM1	1
GO:0046851	BP	GO:0046851	negative regulation of bone remodeling	1/334	18/18862	0.275112	0.495636	0.408614	TMEM119	1
GO:0060252	BP	GO:0060252	positive regulation of glial cell proliferation	1/334	18/18862	0.275112	0.495636	0.408614	ETV5	1
GO:0070875	BP	GO:0070875	positive regulation of glycogen metabolic process	1/334	18/18862	0.275112	0.495636	0.408614	IRS2	1
GO:0071243	BP	GO:0071243	cellular response to arsenic-containing substance	1/334	18/18862	0.275112	0.495636	0.408614	PPIF	1
GO:0071605	BP	GO:0071605	monocyte chemotactic protein-1 production	1/334	18/18862	0.275112	0.495636	0.408614	TWIST1	1
GO:0071637	BP	GO:0071637	regulation of monocyte chemotactic protein-1 production	1/334	18/18862	0.275112	0.495636	0.408614	TWIST1	1
GO:0097623	BP	GO:0097623	potassium ion export across plasma membrane	1/334	18/18862	0.275112	0.495636	0.408614	KCNE1	1
GO:1901317	BP	GO:1901317	regulation of flagellated sperm motility	1/334	18/18862	0.275112	0.495636	0.408614	DEFB1	1
GO:1901739	BP	GO:1901739	regulation of myoblast fusion	1/334	18/18862	0.275112	0.495636	0.408614	CXCL10	1
GO:1902683	BP	GO:1902683	regulation of receptor localization to synapse	1/334	18/18862	0.275112	0.495636	0.408614	GPC4	1
GO:2000696	BP	GO:2000696	regulation of epithelial cell differentiation involved in kidney development	1/334	18/18862	0.275112	0.495636	0.408614	PRKX	1
GO:0006885	BP	GO:0006885	regulation of pH	3/334	103/18862	0.275205	0.495636	0.408614	CHP1/CA2/ATP6V0A4	3
GO:0007200	BP	GO:0007200	phospholipase C-activating G protein-coupled receptor signaling pathway	3/334	103/18862	0.275205	0.495636	0.408614	ANO1/P2RY2/CXCR2	3
GO:0030593	BP	GO:0030593	neutrophil chemotaxis	3/334	103/18862	0.275205	0.495636	0.408614	CXCL10/VAV3/CXCR2	3
GO:0032651	BP	GO:0032651	regulation of interleukin-1 beta production	3/334	103/18862	0.275205	0.495636	0.408614	CARD18/EGR1/SERPINB1	3
GO:0070498	BP	GO:0070498	interleukin-1-mediated signaling pathway	3/334	103/18862	0.275205	0.495636	0.408614	EGR1/IL1R2/IL1RN	3
GO:0030048	BP	GO:0030048	actin filament-based movement	4/334	150/18862	0.275258	0.495636	0.408614	FGF13/TPM1/KCNE1/PDPN	4
GO:0043535	BP	GO:0043535	regulation of blood vessel endothelial cell migration	4/334	150/18862	0.275258	0.495636	0.408614	VEGFC/ANXA1/FGFBP1/ALOX12	4
GO:0001666	BP	GO:0001666	response to hypoxia	8/334	348/18862	0.276436	0.497498	0.410149	EGR1/VEGFC/TWIST1/VCAM1/POSTN/SLC6A4/ADM/AQP3	8
GO:0003205	BP	GO:0003205	cardiac chamber development	4/334	151/18862	0.279192	0.502195	0.414021	HEY1/COL11A1/TPM1/HEY2	4
GO:0002456	BP	GO:0002456	T cell mediated immunity	3/334	104/18862	0.280016	0.503075	0.414747	CD55/CEACAM1/CD1A	3
GO:0009116	BP	GO:0009116	nucleoside metabolic process	3/334	104/18862	0.280016	0.503075	0.414747	TYMP/UPP1/CDA	3
GO:0030042	BP	GO:0030042	actin filament depolymerization	2/334	59/18862	0.280851	0.503075	0.414747	EPS8/SPTBN2	2
GO:0030239	BP	GO:0030239	myofibril assembly	2/334	59/18862	0.280851	0.503075	0.414747	TPM1/CSRP2	2
GO:0031294	BP	GO:0031294	lymphocyte costimulation	2/334	59/18862	0.280851	0.503075	0.414747	LGALS1/FYN	2
GO:0046324	BP	GO:0046324	regulation of glucose import	2/334	59/18862	0.280851	0.503075	0.414747	GPC3/IRS2	2
GO:0051055	BP	GO:0051055	negative regulation of lipid biosynthetic process	2/334	59/18862	0.280851	0.503075	0.414747	AKR1C3/CEACAM1	2
GO:1903779	BP	GO:1903779	regulation of cardiac conduction	2/334	59/18862	0.280851	0.503075	0.414747	FXYD6/ATP2B1	2
GO:0006865	BP	GO:0006865	amino acid transport	4/334	152/18862	0.283135	0.506063	0.41721	NTRK2/PDPN/SLC6A9/SLC7A5	4
GO:0014706	BP	GO:0014706	striated muscle tissue development	8/334	351/18862	0.284071	0.506063	0.41721	COL11A1/EGR1/FZD7/TWIST1/TPM1/HEY2/PITX1/MEIS1	8
GO:0006637	BP	GO:0006637	acyl-CoA metabolic process	3/334	105/18862	0.284835	0.506063	0.41721	GPAM/HMGCS1/SCD	3
GO:0019395	BP	GO:0019395	fatty acid oxidation	3/334	105/18862	0.284835	0.506063	0.41721	TWIST1/IRS2/ALOX12	3
GO:0035383	BP	GO:0035383	thioester metabolic process	3/334	105/18862	0.284835	0.506063	0.41721	GPAM/HMGCS1/SCD	3
GO:0070372	BP	GO:0070372	regulation of ERK1 and ERK2 cascade	7/334	301/18862	0.285683	0.506063	0.41721	FN1/EPHA7/FERMT2/DUSP6/GCNT2/CEACAM1/FGFR3	7
GO:0048863	BP	GO:0048863	stem cell differentiation	6/334	251/18862	0.286124	0.506063	0.41721	EPCAM/MEOX1/TWIST1/FN1/PRICKLE1/SEMA6D	6
GO:0046661	BP	GO:0046661	male sex differentiation	4/334	153/18862	0.287086	0.506063	0.41721	AKR1C3/INHBA/WNT2B/HMGCS1	4
GO:0046530	BP	GO:0046530	photoreceptor cell differentiation	2/334	60/18862	0.287425	0.506063	0.41721	THY1/NTRK2	2
GO:0090342	BP	GO:0090342	regulation of cell aging	2/334	60/18862	0.287425	0.506063	0.41721	NUAK1/TWIST1	2
GO:0002089	BP	GO:0002089	lens morphogenesis in camera-type eye	1/334	19/18862	0.28796	0.506063	0.41721	MEIS1	1
GO:0002544	BP	GO:0002544	chronic inflammatory response	1/334	19/18862	0.28796	0.506063	0.41721	VCAM1	1
GO:0002716	BP	GO:0002716	negative regulation of natural killer cell mediated immunity	1/334	19/18862	0.28796	0.506063	0.41721	CEACAM1	1
GO:0002902	BP	GO:0002902	regulation of B cell apoptotic process	1/334	19/18862	0.28796	0.506063	0.41721	IRS2	1
GO:0006883	BP	GO:0006883	cellular sodium ion homeostasis	1/334	19/18862	0.28796	0.506063	0.41721	ATP12A	1
GO:0007413	BP	GO:0007413	axonal fasciculation	1/334	19/18862	0.28796	0.506063	0.41721	EPHA4	1
GO:0010002	BP	GO:0010002	cardioblast differentiation	1/334	19/18862	0.28796	0.506063	0.41721	PRICKLE1	1
GO:0010744	BP	GO:0010744	positive regulation of macrophage derived foam cell differentiation	1/334	19/18862	0.28796	0.506063	0.41721	ALOX15B	1
GO:0010829	BP	GO:0010829	negative regulation of glucose transmembrane transport	1/334	19/18862	0.28796	0.506063	0.41721	FABP5	1
GO:0010893	BP	GO:0010893	positive regulation of steroid biosynthetic process	1/334	19/18862	0.28796	0.506063	0.41721	ADM	1
GO:0032011	BP	GO:0032011	ARF protein signal transduction	1/334	19/18862	0.28796	0.506063	0.41721	PSD3	1
GO:0032012	BP	GO:0032012	regulation of ARF protein signal transduction	1/334	19/18862	0.28796	0.506063	0.41721	PSD3	1
GO:0034755	BP	GO:0034755	iron ion transmembrane transport	1/334	19/18862	0.28796	0.506063	0.41721	SLC6A9	1
GO:0043031	BP	GO:0043031	negative regulation of macrophage activation	1/334	19/18862	0.28796	0.506063	0.41721	CD200	1
GO:0043652	BP	GO:0043652	engulfment of apoptotic cell	1/334	19/18862	0.28796	0.506063	0.41721	RHOBTB1	1
GO:0044827	BP	GO:0044827	modulation by host of viral genome replication	1/334	19/18862	0.28796	0.506063	0.41721	IFI27	1
GO:0045780	BP	GO:0045780	positive regulation of bone resorption	1/334	19/18862	0.28796	0.506063	0.41721	CA2	1
GO:0060044	BP	GO:0060044	negative regulation of cardiac muscle cell proliferation	1/334	19/18862	0.28796	0.506063	0.41721	MEIS1	1
GO:0060117	BP	GO:0060117	auditory receptor cell development	1/334	19/18862	0.28796	0.506063	0.41721	SLITRK6	1
GO:0060216	BP	GO:0060216	definitive hemopoiesis	1/334	19/18862	0.28796	0.506063	0.41721	MEIS1	1
GO:0060231	BP	GO:0060231	mesenchymal to epithelial transition	1/334	19/18862	0.28796	0.506063	0.41721	FZD7	1
GO:0072074	BP	GO:0072074	kidney mesenchyme development	1/334	19/18862	0.28796	0.506063	0.41721	PKD2	1
GO:0072234	BP	GO:0072234	metanephric nephron tubule development	1/334	19/18862	0.28796	0.506063	0.41721	PKD2	1
GO:0098543	BP	GO:0098543	detection of other organism	1/334	19/18862	0.28796	0.506063	0.41721	PGLYRP3	1
GO:0099563	BP	GO:0099563	modification of synaptic structure	1/334	19/18862	0.28796	0.506063	0.41721	EPHA4	1
GO:0106030	BP	GO:0106030	neuron projection fasciculation	1/334	19/18862	0.28796	0.506063	0.41721	EPHA4	1
GO:2000251	BP	GO:2000251	positive regulation of actin cytoskeleton reorganization	1/334	19/18862	0.28796	0.506063	0.41721	NTF3	1
GO:0018958	BP	GO:0018958	phenol-containing compound metabolic process	3/334	106/18862	0.289661	0.508792	0.41946	CTSK/AKR1B1/DUOX2	3
GO:0046434	BP	GO:0046434	organophosphate catabolic process	4/334	154/18862	0.291046	0.510703	0.421035	ENTPD3/TYMP/PLBD1/UPP1	4
GO:1905039	BP	GO:1905039	carboxylic acid transmembrane transport	4/334	154/18862	0.291046	0.510703	0.421035	PDPN/IRS2/SLC6A9/SLC7A5	4
GO:0035637	BP	GO:0035637	multicellular organismal signaling	5/334	203/18862	0.291391	0.511048	0.421321	FXYD6/ATP2B1/NTRK2/KCNE1/TYMP	5
GO:0016266	BP	GO:0016266	O-glycan processing	2/334	61/18862	0.293992	0.511777	0.421921	GXYLT2/MUC1	2
GO:0030888	BP	GO:0030888	regulation of B cell proliferation	2/334	61/18862	0.293992	0.511777	0.421921	IRS2/VAV3	2
GO:0046686	BP	GO:0046686	response to cadmium ion	2/334	61/18862	0.293992	0.511777	0.421921	AKR1C3/SPARC	2
GO:0048645	BP	GO:0048645	animal organ formation	2/334	61/18862	0.293992	0.511777	0.421921	SULF1/WNT2B	2
GO:0070613	BP	GO:0070613	regulation of protein processing	2/334	61/18862	0.293992	0.511777	0.421921	CARD18/IL1R2	2
GO:0001578	BP	GO:0001578	microtubule bundle formation	3/334	107/18862	0.294493	0.511777	0.421921	MAP1B/CHP1/TPPP3	3
GO:0021987	BP	GO:0021987	cerebral cortex development	3/334	107/18862	0.294493	0.511777	0.421921	FGF13/COL3A1/NTRK2	3
GO:0032649	BP	GO:0032649	regulation of interferon-gamma production	3/334	107/18862	0.294493	0.511777	0.421921	INHBA/PGLYRP3/SLC7A5	3
GO:1901989	BP	GO:1901989	positive regulation of cell cycle phase transition	3/334	107/18862	0.294493	0.511777	0.421921	HYAL1/ANXA1/CRNN	3
GO:0002573	BP	GO:0002573	myeloid leukocyte differentiation	5/334	204/18862	0.294823	0.511777	0.421921	INHBA/FBN1/GPC3/CEACAM1/CA2	5
GO:0050852	BP	GO:0050852	T cell receptor signaling pathway	5/334	204/18862	0.294823	0.511777	0.421921	VTCN1/THY1/FYN/CEACAM1/HLA-DQB2	5
GO:1903825	BP	GO:1903825	organic acid transmembrane transport	4/334	155/18862	0.295012	0.511777	0.421921	PDPN/IRS2/SLC6A9/SLC7A5	4
GO:0046165	BP	GO:0046165	alcohol biosynthetic process	4/334	156/18862	0.298986	0.511777	0.421921	AKR1B1/GPAM/HMGCS1/SCD	4
GO:0001938	BP	GO:0001938	positive regulation of endothelial cell proliferation	3/334	108/18862	0.29933	0.511777	0.421921	VEGFC/ECM1/FGFBP1	3
GO:0002708	BP	GO:0002708	positive regulation of lymphocyte mediated immunity	3/334	108/18862	0.29933	0.511777	0.421921	CADM1/CD1A/RAET1E	3
GO:0032611	BP	GO:0032611	interleukin-1 beta production	3/334	108/18862	0.29933	0.511777	0.421921	CARD18/EGR1/SERPINB1	3
GO:0002437	BP	GO:0002437	inflammatory response to antigenic stimulus	2/334	62/18862	0.300552	0.511777	0.421921	IL1RN/IL36A	2
GO:0008344	BP	GO:0008344	adult locomotory behavior	2/334	62/18862	0.300552	0.511777	0.421921	SLITRK6/EPHA4	2
GO:0010573	BP	GO:0010573	vascular endothelial growth factor production	2/334	62/18862	0.300552	0.511777	0.421921	CYP1B1/SULF1	2
GO:0031122	BP	GO:0031122	cytoplasmic microtubule organization	2/334	62/18862	0.300552	0.511777	0.421921	CHP1/HOOK1	2
GO:0045453	BP	GO:0045453	bone resorption	2/334	62/18862	0.300552	0.511777	0.421921	TMEM119/CA2	2
GO:0046365	BP	GO:0046365	monosaccharide catabolic process	2/334	62/18862	0.300552	0.511777	0.421921	ALDH1A1/FUT6	2
GO:0060393	BP	GO:0060393	regulation of pathway-restricted SMAD protein phosphorylation	2/334	62/18862	0.300552	0.511777	0.421921	PMEPA1/INHBA	2
GO:0001502	BP	GO:0001502	cartilage condensation	1/334	20/18862	0.300582	0.511777	0.421921	COL11A1	1
GO:0002029	BP	GO:0002029	desensitization of G protein-coupled receptor signaling pathway	1/334	20/18862	0.300582	0.511777	0.421921	ADM	1
GO:0003215	BP	GO:0003215	cardiac right ventricle morphogenesis	1/334	20/18862	0.300582	0.511777	0.421921	HEY2	1
GO:0006837	BP	GO:0006837	serotonin transport	1/334	20/18862	0.300582	0.511777	0.421921	SLC6A4	1
GO:0006925	BP	GO:0006925	inflammatory cell apoptotic process	1/334	20/18862	0.300582	0.511777	0.421921	ANXA1	1
GO:0010310	BP	GO:0010310	regulation of hydrogen peroxide metabolic process	1/334	20/18862	0.300582	0.511777	0.421921	FYN	1
GO:0015669	BP	GO:0015669	gas transport	1/334	20/18862	0.300582	0.511777	0.421921	CA2	1
GO:0021871	BP	GO:0021871	forebrain regionalization	1/334	20/18862	0.300582	0.511777	0.421921	WNT2B	1
GO:0021904	BP	GO:0021904	dorsal/ventral neural tube patterning	1/334	20/18862	0.300582	0.511777	0.421921	PTCH1	1
GO:0022401	BP	GO:0022401	negative adaptation of signaling pathway	1/334	20/18862	0.300582	0.511777	0.421921	ADM	1
GO:0032793	BP	GO:0032793	positive regulation of CREB transcription factor activity	1/334	20/18862	0.300582	0.511777	0.421921	CD200	1
GO:0032891	BP	GO:0032891	negative regulation of organic acid transport	1/334	20/18862	0.300582	0.511777	0.421921	IRS2	1
GO:0032928	BP	GO:0032928	regulation of superoxide anion generation	1/334	20/18862	0.300582	0.511777	0.421921	CD177	1
[truncated: 2,331 more rows]
