# Supplementary material for: Identification of Immune Infiltration in Odontogenic Keratocyst by Integrated Bioinformatics Analysis
Source: BMC Oral Health. 2023 Jul 6;23:454. doi: 10.1186/s12903-023-03175-9 (PMC10324234; doi:10.1186/s12903-023-03175-9)
Supplement: Supplementary file 3 — Supplementary Material 3 [file 12903_2023_3175_MOESM3_ESM.xlsx]

## Sheet: Additional file 4
Supplementary Table 3. The KEGG pathway enrichment analysis of DEGs
	ID	Description	GeneRatio	BgRatio	pvalue	p.adjust	qvalue	geneID	Count
hsa04974	hsa04974	Protein digestion and absorption	15/171	103/8163	2.92e-09	6.58e-07	6.28e-07	COL11A1/COL10A1/COL5A2/COL1A2/COL5A1/COL6A3/COL3A1/COL15A1/COL1A1/COL4A1/COL4A2/COL6A2/COL12A1/COL16A1/COL21A1	15
hsa04933	hsa04933	AGE-RAGE signaling pathway in diabetic complications	10/171	100/8163	4.26e-05	0.00479209	0.00457351	EGR1/COL1A2/COL3A1/VEGFC/VCAM1/PLCB4/COL1A1/FN1/COL4A1/COL4A2	10
hsa04512	hsa04512	ECM-receptor interaction	9/171	88/8163	8.7e-05	0.00652148	0.00622401	THBS2/COL1A2/COL6A3/FREM2/COL1A1/FN1/COL4A1/COL4A2/COL6A2	9
hsa00590	hsa00590	Arachidonic acid metabolism	7/171	61/8163	0.000263475	0.0122111	0.0116541	AKR1C3/GPX2/GPX8/CBR3/ALOX15B/CYP2J2/ALOX12	7
hsa05146	hsa05146	Amoebiasis	9/171	102/8163	0.000271358	0.0122111	0.0116541	COL1A2/COL3A1/IL1R2/PLCB4/COL1A1/FN1/COL4A1/COL4A2/CD1A	9
hsa05205	hsa05205	Proteoglycans in cancer	12/171	205/8163	0.00121195	0.0454482	0.0433751	SDC2/FZD7/COL1A2/LUM/TWIST1/COL1A1/FN1/WNT2B/GPC3/PTCH1/FZD3/VAV3	12
hsa00601	hsa00601	Glycosphingolipid biosynthesis - lacto and neolacto series	4/171	27/8163	0.00223894	0.0719658	0.0686831	GCNT2/B4GALT4/FUT6/FUT3	4
hsa04510	hsa04510	Focal adhesion	11/171	201/8163	0.00326463	0.0918176	0.0876294	THBS2/COL1A2/COL6A3/VEGFC/COL1A1/FN1/COL4A1/COL4A2/COL6A2/FYN/VAV3	11
hsa04514	hsa04514	Cell adhesion molecules	9/171	157/8163	0.00562998	0.14075	0.134329	VTCN1/VCAN/SDC2/SLITRK6/CLDN20/VCAM1/CADM1/ALCAM/PTPRM	9
hsa00480	hsa00480	Glutathione metabolism	5/171	57/8163	0.00661486	0.148378	0.14161	GSTA1/ODC1/GPX2/GPX8/GSTM3	5
hsa04151	hsa04151	PI3K-Akt signaling pathway	15/171	354/8163	0.00725403	0.148378	0.14161	THBS2/COL1A2/COL6A3/VEGFC/COL1A1/FN1/BDNF/COL4A1/COL4A2/COL6A2/NTRK2/NTF3/FGFR3/EREG/GYS2	15
hsa04310	hsa04310	Wnt signaling pathway	9/171	170/8163	0.00932145	0.164087	0.156602	SFRP4/FZD7/GPC4/PLCB4/SERPINF1/WNT2B/PRICKLE1/FZD3/FOSL1	9
hsa05165	hsa05165	Human papillomavirus infection	14/171	331/8163	0.00952582	0.164087	0.156602	HEY1/THBS2/FZD7/COL1A2/COL6A3/COL1A1/FN1/COL4A1/COL4A2/COL6A2/HEY2/WNT2B/FZD3/ATP6V0A4	14
hsa04550	hsa04550	Signaling pathways regulating pluripotency of stem cells	8/171	143/8163	0.0102099	0.164087	0.156602	FZD7/DLX5/INHBA/ID3/WNT2B/FZD3/FGFR3/MEIS1	8
hsa04750	hsa04750	Inflammatory mediator regulation of TRP channels	6/171	98/8163	0.0166882	0.250323	0.238905	PLCB4/BDKRB2/BDKRB1/CYP2J2/P2RY2/ALOX12	6
hsa04926	hsa04926	Relaxin signaling pathway	7/171	129/8163	0.0184954	0.260092	0.248228	COL1A2/COL3A1/VEGFC/PLCB4/COL1A1/COL4A1/COL4A2	7
hsa00983	hsa00983	Drug metabolism - other enzymes	5/171	80/8163	0.0259198	0.343056	0.327408	GSTA1/GSTM3/TYMP/UPP1/CDA	5
hsa00240	hsa00240	Pyrimidine metabolism	4/171	58/8163	0.0328588	0.410735	0.392	ENTPD3/TYMP/UPP1/CDA	4
hsa04360	hsa04360	Axon guidance	8/171	182/8163	0.0372318	0.440903	0.420792	EPHA7/PTCH1/EPHB6/FZD3/EPHA4/FYN/SEMA6D/RHOD	8
hsa05217	hsa05217	Basal cell carcinoma	4/171	63/8163	0.042611	0.479373	0.457507	FZD7/WNT2B/PTCH1/FZD3	4
hsa04350	hsa04350	TGF-beta signaling pathway	5/171	94/8163	0.0470176	0.50376	0.480782	FST/FMOD/INHBA/ID3/FBN1	5
hsa00830	hsa00830	Retinol metabolism	4/171	68/8163	0.0538266	0.5505	0.525389	CYP26A1/ALDH1A1/SDR16C5/DHRS9	4
hsa04020	hsa04020	Calcium signaling pathway	9/171	240/8163	0.0649086	0.634975	0.606011	VEGFC/PLCB4/PTGFR/ATP2B1/NTRK2/FGFR3/BDKRB2/BDKRB1/PPIF	9
hsa04918	hsa04918	Thyroid hormone synthesis	4/171	75/8163	0.0719531	0.67456	0.643791	GPX2/PLCB4/GPX8/DUOX2	4
hsa00980	hsa00980	Metabolism of xenobiotics by cytochrome P450	4/171	78/8163	0.0805635	0.720866	0.687984	CYP1B1/GSTA1/GSTM3/CBR3	4
hsa05144	hsa05144	Malaria	3/171	50/8163	0.0866944	0.720866	0.687984	THBS2/SDC2/VCAM1	3
hsa00534	hsa00534	Glycosaminoglycan biosynthesis - heparan sulfate / heparin	2/171	24/8163	0.0891794	0.720866	0.687984	EXTL2/HS3ST3A1	2
hsa04913	hsa04913	Ovarian steroidogenesis	3/171	51/8163	0.0907602	0.720866	0.687984	AKR1C3/CYP1B1/CYP2J2	3
hsa04726	hsa04726	Serotonergic synapse	5/171	115/8163	0.0934363	0.720866	0.687984	PLCB4/SLC6A4/ALOX15B/CYP2J2/ALOX12	5
hsa04961	hsa04961	Endocrine and other factor-regulated calcium reabsorption	3/171	53/8163	0.099125	0.720866	0.687984	PLCB4/ATP2B1/BDKRB2	3
hsa00790	hsa00790	Folate biosynthesis	2/171	26/8163	0.102243	0.720866	0.687984	AKR1C3/AKR1B1	2
hsa01232	hsa01232	Nucleotide metabolism	4/171	85/8163	0.102523	0.720866	0.687984	ENTPD3/TYMP/UPP1/CDA	4
hsa04966	hsa04966	Collecting duct acid secretion	2/171	27/8163	0.108961	0.742915	0.709028	CA2/ATP6V0A4	2
hsa04611	hsa04611	Platelet activation	5/171	124/8163	0.118585	0.784751	0.748956	COL1A2/COL3A1/PLCB4/COL1A1/FYN	5
hsa01523	hsa01523	Antifolate resistance	2/171	30/8163	0.129765	0.834205	0.796154	ABCG2/ALOX12	2
hsa05415	hsa05415	Diabetic cardiomyopathy	7/171	203/8163	0.133817	0.836358	0.798208	COL1A2/COL3A1/PLCB4/COL1A1/PPIF/GYS2/NDUFA4L2	7
hsa05150	hsa05150	Staphylococcus aureus infection	4/171	96/8163	0.141866	0.8627	0.823349	KRT33A/KRT15/KRT31/DEFB1	4
hsa04916	hsa04916	Melanogenesis	4/171	101/8163	0.161469	0.906033	0.864705	FZD7/PLCB4/WNT2B/FZD3	4
hsa04915	hsa04915	Estrogen signaling pathway	5/171	138/8163	0.16326	0.906033	0.864705	PLCB4/HSPA6/KRT33A/KRT15/KRT31	5
hsa04010	hsa04010	MAPK signaling pathway	9/171	294/8163	0.163709	0.906033	0.864705	VEGFC/BDNF/NTRK2/DUSP6/NTF3/HSPA6/FGFR3/EREG/DUSP5	9
hsa05418	hsa05418	Fluid shear stress and atherosclerosis	5/171	139/8163	0.166684	0.906033	0.864705	SDC2/GSTA1/VCAM1/IL1R2/GSTM3	5
hsa05204	hsa05204	Chemical carcinogenesis - DNA adducts	3/171	69/8163	0.175512	0.906033	0.864705	CYP1B1/GSTA1/GSTM3	3
hsa05120	hsa05120	Epithelial cell signaling in Helicobacter pylori infection	3/171	70/8163	0.180741	0.906033	0.864705	PTPRZ1/ATP6V0A4/CXCR2	3
hsa04960	hsa04960	Aldosterone-regulated sodium reabsorption	2/171	37/8163	0.181207	0.906033	0.864705	NR3C2/SCNN1B	2
hsa05143	hsa05143	African trypanosomiasis	2/171	37/8163	0.181207	0.906033	0.864705	VCAM1/PLCB4	2
hsa05224	hsa05224	Breast cancer	5/171	147/8163	0.195061	0.954101	0.910581	HEY1/FZD7/HEY2/WNT2B/FZD3	5
hsa03320	hsa03320	PPAR signaling pathway	3/171	75/8163	0.207482	0.990426	0.945249	HMGCS1/SCD/FABP5	3
hsa05219	hsa05219	Bladder cancer	2/171	41/8163	0.211796	0.990426	0.945249	FGFR3/TYMP	2
hsa04670	hsa04670	Leukocyte transendothelial migration	4/171	114/8163	0.216486	0.990426	0.945249	CLDN20/THY1/VCAM1/VAV3	4
hsa04721	hsa04721	Synaptic vesicle cycle	3/171	78/8163	0.223936	0.990426	0.945249	SLC6A4/SLC6A9/ATP6V0A4	3
hsa04150	hsa04150	mTOR signaling pathway	5/171	156/8163	0.228829	0.990426	0.945249	FZD7/WNT2B/FZD3/RRAGD/SLC7A5	5
hsa04071	hsa04071	Sphingolipid signaling pathway	4/171	119/8163	0.238891	0.990426	0.945249	PLCB4/DEGS2/FYN/BDKRB2	4
hsa02010	hsa02010	ABC transporters	2/171	45/8163	0.242842	0.990426	0.945249	ABCG2/DEFB1	2
hsa00533	hsa00533	Glycosaminoglycan biosynthesis - keratan sulfate	1/171	14/8163	0.25668	0.990426	0.945249	B4GALT4	1
hsa04610	hsa04610	Complement and coagulation cascades	3/171	85/8163	0.263211	0.990426	0.945249	CD55/BDKRB2/BDKRB1	3
hsa04022	hsa04022	cGMP-PKG signaling pathway	5/171	167/8163	0.272187	0.990426	0.945249	PLCB4/ATP2B1/IRS2/BDKRB2/PPIF	5
hsa05225	hsa05225	Hepatocellular carcinoma	5/171	168/8163	0.276218	0.990426	0.945249	FZD7/GSTA1/WNT2B/FZD3/GSTM3	5
hsa04060	hsa04060	Cytokine-cytokine receptor interaction	8/171	295/8163	0.277627	0.990426	0.945249	CSF2RB/IL1R2/INHBA/IL13RA1/IL1RN/CXCL10/CXCR2/IL36A	8
hsa04380	hsa04380	Osteoclast differentiation	4/171	128/8163	0.280446	0.990426	0.945249	CTSK/FYN/FOSL1/BLNK	4
hsa05417	hsa05417	Lipid and atherosclerosis	6/171	215/8163	0.295611	0.990426	0.945249	VCAM1/PLCB4/HSPA6/VLDLR/CYP2J2/VAV3	6
hsa00910	hsa00910	Nitrogen metabolism	1/171	17/8163	0.302504	0.990426	0.945249	CA2	1
hsa05222	hsa05222	Small cell lung cancer	3/171	92/8163	0.303268	0.990426	0.945249	FN1/COL4A1/COL4A2	3
hsa00600	hsa00600	Sphingolipid metabolism	2/171	53/8163	0.305247	0.990426	0.945249	UGT8/DEGS2	2
hsa04810	hsa04810	Regulation of actin cytoskeleton	6/171	218/8163	0.306619	0.990426	0.945249	PFN2/FN1/FGFR3/BDKRB2/BDKRB1/VAV3	6
hsa05208	hsa05208	Chemical carcinogenesis - reactive oxygen species	6/171	223/8163	0.325124	0.990426	0.945249	AKR1C3/CYP1B1/GSTA1/GSTM3/PPIF/NDUFA4L2	6
hsa00531	hsa00531	Glycosaminoglycan degradation	1/171	19/8163	0.331482	0.990426	0.945249	HYAL1	1
hsa04640	hsa04640	Hematopoietic cell lineage	3/171	99/8163	0.343597	0.990426	0.945249	IL1R2/CD55/CD1A	3
hsa00532	hsa00532	Glycosaminoglycan biosynthesis - chondroitin sulfate / dermatan sulfate	1/171	20/8163	0.345519	0.990426	0.945249	CHST7	1
hsa04080	hsa04080	Neuroactive ligand-receptor interaction	9/171	362/8163	0.347453	0.990426	0.945249	NTS/GABRP/PNOC/PTGFR/BDKRB2/BDKRB1/ADM/P2RY2/SLURP1	9
hsa04330	hsa04330	Notch signaling pathway	2/171	59/8163	0.351496	0.990426	0.945249	HEY1/HEY2	2
hsa05017	hsa05017	Spinocerebellar ataxia	4/171	143/8163	0.351705	0.990426	0.945249	PLCB4/SPTBN2/VLDLR/PPIF	4
hsa04978	hsa04978	Mineral absorption	2/171	60/8163	0.359111	0.990426	0.945249	ATP2B1/STEAP1	2
hsa05416	hsa05416	Viral myocarditis	2/171	60/8163	0.359111	0.990426	0.945249	FYN/CD55	2
hsa04972	hsa04972	Pancreatic secretion	3/171	102/8163	0.360851	0.990426	0.945249	PLCB4/ATP2B1/CA2	3
hsa00140	hsa00140	Steroid hormone biosynthesis	2/171	61/8163	0.366694	0.990426	0.945249	AKR1C3/CYP1B1	2
hsa04014	hsa04014	Ras signaling pathway	6/171	235/8163	0.370081	0.990426	0.945249	RGL1/VEGFC/BDNF/NTRK2/NTF3/FGFR3	6
hsa00561	hsa00561	Glycerolipid metabolism	2/171	62/8163	0.374242	0.990426	0.945249	AKR1B1/GPAM	2
hsa04213	hsa04213	Longevity regulating pathway - multiple species	2/171	62/8163	0.374242	0.990426	0.945249	IRS2/HSPA6	2
hsa04072	hsa04072	Phospholipase D signaling pathway	4/171	148/8163	0.375624	0.990426	0.945249	PLCB4/PTGFR/FYN/CXCR2	4
hsa05202	hsa05202	Transcriptional misregulation in cancer	5/171	193/8163	0.379689	0.990426	0.945249	ETV4/IL1R2/ETV5/DUSP6/MEIS1	5
hsa04261	hsa04261	Adrenergic signaling in cardiomyocytes	4/171	150/8163	0.385177	0.990426	0.945249	PLCB4/ATP2B1/TPM1/KCNE1	4
hsa00900	hsa00900	Terpenoid backbone biosynthesis	1/171	23/8163	0.385896	0.990426	0.945249	HMGCS1	1
hsa04964	hsa04964	Proximal tubule bicarbonate reclamation	1/171	23/8163	0.385896	0.990426	0.945249	CA2	1
hsa04931	hsa04931	Insulin resistance	3/171	108/8163	0.395134	0.990426	0.945249	IRS2/PPP1R3C/GYS2	3
hsa04934	hsa04934	Cushing syndrome	4/171	155/8163	0.408977	0.990426	0.945249	FZD7/PLCB4/WNT2B/FZD3	4
hsa04668	hsa04668	TNF signaling pathway	3/171	112/8163	0.417732	0.990426	0.945249	VEGFC/VCAM1/CXCL10	3
hsa04664	hsa04664	Fc epsilon RI signaling pathway	2/171	68/8163	0.41871	0.990426	0.945249	FYN/VAV3	2
hsa05230	hsa05230	Central carbon metabolism in cancer	2/171	70/8163	0.433183	0.990426	0.945249	FGFR3/SLC7A5	2
hsa00650	hsa00650	Butanoate metabolism	1/171	27/8163	0.435904	0.990426	0.945249	HMGCS1	1
hsa01040	hsa01040	Biosynthesis of unsaturated fatty acids	1/171	27/8163	0.435904	0.990426	0.945249	SCD	1
hsa04520	hsa04520	Adherens junction	2/171	71/8163	0.440347	0.990426	0.945249	FYN/PTPRM	2
hsa00982	hsa00982	Drug metabolism - cytochrome P450	2/171	72/8163	0.447462	0.990426	0.945249	GSTA1/GSTM3	2
hsa04015	hsa04015	Rap1 signaling pathway	5/171	210/8163	0.450407	0.990426	0.945249	PFN2/VEGFC/PLCB4/FGFR3/VAV3	5
hsa01524	hsa01524	Platinum drug resistance	2/171	73/8163	0.454526	0.990426	0.945249	GSTA1/GSTM3	2
hsa04722	hsa04722	Neurotrophin signaling pathway	3/171	119/8163	0.456585	0.990426	0.945249	BDNF/NTRK2/NTF3	3
hsa00591	hsa00591	Linoleic acid metabolism	1/171	29/8163	0.459368	0.990426	0.945249	CYP2J2	1
hsa04935	hsa04935	Growth hormone synthesis, secretion and action	3/171	120/8163	0.462051	0.990426	0.945249	MRAP2/PLCB4/IRS2	3
hsa04152	hsa04152	AMPK signaling pathway	3/171	121/8163	0.467493	0.990426	0.945249	IRS2/SCD/GYS2	3
hsa04971	hsa04971	Gastric acid secretion	2/171	76/8163	0.475407	0.990426	0.945249	PLCB4/CA2	2
hsa00052	hsa00052	Galactose metabolism	1/171	31/8163	0.481862	0.990426	0.945249	AKR1B1	1
hsa00051	hsa00051	Fructose and mannose metabolism	1/171	33/8163	0.503425	0.990426	0.945249	AKR1B1	1
hsa04710	hsa04710	Circadian rhythm	1/171	34/8163	0.51387	0.990426	0.945249	BHLHE40	1
hsa04662	hsa04662	B cell receptor signaling pathway	2/171	82/8163	0.515687	0.990426	0.945249	BLNK/VAV3	2
hsa04650	hsa04650	Natural killer cell mediated cytotoxicity	3/171	131/8163	0.520484	0.990426	0.945249	FYN/VAV3/RAET1E	3
hsa00040	hsa00040	Pentose and glucuronate interconversions	1/171	35/8163	0.524096	0.990426	0.945249	AKR1B1	1
hsa04142	hsa04142	Lysosome	3/171	132/8163	0.525628	0.990426	0.945249	CTSK/HYAL1/ATP6V0A4	3
hsa00500	hsa00500	Starch and sucrose metabolism	1/171	36/8163	0.534108	0.990426	0.945249	GYS2	1
hsa00512	hsa00512	Mucin type O-glycan biosynthesis	1/171	36/8163	0.534108	0.990426	0.945249	ST6GALNAC1	1
hsa00190	hsa00190	Oxidative phosphorylation	3/171	134/8163	0.535826	0.990426	0.945249	ATP12A/ATP6V0A4/NDUFA4L2	3
hsa04742	hsa04742	Taste transduction	2/171	86/8163	0.541389	0.990426	0.945249	PLCB4/SCNN1B	2
hsa05022	hsa05022	Pathways of neurodegeneration - multiple diseases	10/171	476/8163	0.543406	0.990426	0.945249	FZD7/GPX2/PLCB4/BDNF/GPX8/WNT2B/FZD3/SPTBN2/PPIF/NDUFA4L2	10
hsa04910	hsa04910	Insulin signaling pathway	3/171	137/8163	0.550889	0.990426	0.945249	IRS2/PPP1R3C/GYS2	3
hsa05340	hsa05340	Primary immunodeficiency	1/171	38/8163	0.553509	0.990426	0.945249	BLNK	1
hsa04976	hsa04976	Bile secretion	2/171	89/8163	0.560041	0.990426	0.945249	ABCG2/CA2	2
hsa05033	hsa05033	Nicotine addiction	1/171	40/8163	0.572106	0.990426	0.945249	GABRP	1
hsa04062	hsa04062	Chemokine signaling pathway	4/171	192/8163	0.575271	0.990426	0.945249	PLCB4/CXCL10/VAV3/CXCR2	4
hsa04970	hsa04970	Salivary secretion	2/171	92/8163	0.57815	0.990426	0.945249	PLCB4/ATP2B1	2
hsa04912	hsa04912	GnRH signaling pathway	2/171	93/8163	0.584065	0.990426	0.945249	EGR1/PLCB4	2
hsa05323	hsa05323	Rheumatoid arthritis	2/171	93/8163	0.584065	0.990426	0.945249	CTSK/ATP6V0A4	2
hsa04657	hsa04657	IL-17 signaling pathway	2/171	94/8163	0.589919	0.990426	0.945249	FOSL1/CXCL10	2
hsa00380	hsa00380	Tryptophan metabolism	1/171	42/8163	0.589933	0.990426	0.945249	CYP1B1	1
hsa04723	hsa04723	Retrograde endocannabinoid signaling	3/171	148/8163	0.603591	0.990426	0.945249	GABRP/PLCB4/NDUFA4L2	3
hsa04962	hsa04962	Vasopressin-regulated water reabsorption	1/171	44/8163	0.607021	0.990426	0.945249	AQP3	1
hsa04666	hsa04666	Fc gamma R-mediated phagocytosis	2/171	97/8163	0.607115	0.990426	0.945249	MARCKSL1/VAV3	2
hsa05215	hsa05215	Prostate cancer	2/171	97/8163	0.607115	0.990426	0.945249	IL1R2/ETV5	2
hsa05226	hsa05226	Gastric cancer	3/171	149/8163	0.608177	0.990426	0.945249	FZD7/WNT2B/FZD3	3
hsa04925	hsa04925	Aldosterone synthesis and secretion	2/171	98/8163	0.612725	0.990426	0.945249	PLCB4/ATP2B1	2
hsa04930	hsa04930	Type II diabetes mellitus	1/171	46/8163	0.623401	0.990426	0.945249	IRS2	1
hsa04061	hsa04061	Viral protein interaction with cytokine and cytokine receptor	2/171	100/8163	0.623762	0.990426	0.945249	CXCL10/CXCR2	2
hsa05016	hsa05016	Huntington disease	6/171	306/8163	0.623965	0.990426	0.945249	GPX2/PLCB4/BDNF/GPX8/PPIF/NDUFA4L2	6
hsa00514	hsa00514	Other types of O-glycan biosynthesis	1/171	47/8163	0.631335	0.990426	0.945249	GXYLT2	1
hsa04973	hsa04973	Carbohydrate digestion and absorption	1/171	47/8163	0.631335	0.990426	0.945249	PLCB4	1
hsa05142	hsa05142	Chagas disease	2/171	102/8163	0.634556	0.990426	0.945249	PLCB4/BDKRB2	2
hsa00280	hsa00280	Valine, leucine and isoleucine degradation	1/171	48/8163	0.639103	0.990426	0.945249	HMGCS1	1
hsa04390	hsa04390	Hippo signaling pathway	3/171	157/8163	0.643592	0.990426	0.945249	FZD7/WNT2B/FZD3	3
hsa04064	hsa04064	NF-kappa B signaling pathway	2/171	104/8163	0.645108	0.990426	0.945249	VCAM1/BLNK	2
hsa04620	hsa04620	Toll-like receptor signaling pathway	2/171	104/8163	0.645108	0.990426	0.945249	CTSK/CXCL10	2
hsa04660	hsa04660	T cell receptor signaling pathway	2/171	104/8163	0.645108	0.990426	0.945249	FYN/VAV3	2
hsa00565	hsa00565	Ether lipid metabolism	1/171	49/8163	0.646708	0.990426	0.945249	UGT8	1
hsa05030	hsa05030	Cocaine addiction	1/171	49/8163	0.646708	0.990426	0.945249	BDNF	1
hsa00330	hsa00330	Arginine and proline metabolism	1/171	50/8163	0.654153	0.990426	0.945249	ODC1	1
hsa05110	hsa05110	Vibrio cholerae infection	1/171	50/8163	0.654153	0.990426	0.945249	ATP6V0A4	1
hsa04928	hsa04928	Parathyroid hormone synthesis, secretion and action	2/171	106/8163	0.65542	0.990426	0.945249	EGR1/PLCB4	2
hsa04922	hsa04922	Glucagon signaling pathway	2/171	107/8163	0.660486	0.990426	0.945249	PLCB4/GYS2	2
hsa04630	hsa04630	JAK-STAT signaling pathway	3/171	162/8163	0.664563	0.990426	0.945249	CSF2RB/FHL1/IL13RA1	3
hsa05020	hsa05020	Prion disease	5/171	273/8163	0.682481	0.990426	0.945249	EGR1/FYN/HSPA6/PPIF/NDUFA4L2	5
hsa05145	hsa05145	Toxoplasmosis	2/171	112/8163	0.68493	0.990426	0.945249	HSPA6/PPIF	2
hsa04024	hsa04024	cAMP signaling pathway	4/171	221/8163	0.685465	0.990426	0.945249	BDNF/ATP2B1/PTCH1/VAV3	4
hsa04725	hsa04725	Cholinergic synapse	2/171	113/8163	0.689643	0.990426	0.945249	PLCB4/FYN	2
hsa04530	hsa04530	Tight junction	3/171	169/8163	0.692406	0.990426	0.945249	CLDN20/TJP3/CD1A	3
hsa04340	hsa04340	Hedgehog signaling pathway	1/171	56/8163	0.695662	0.990426	0.945249	PTCH1	1
hsa05010	hsa05010	Alzheimer disease	7/171	384/8163	0.700542	0.990426	0.945249	FZD7/PLCB4/WNT2B/FZD3/IRS2/PPIF/NDUFA4L2	7
hsa01212	hsa01212	Fatty acid metabolism	1/171	57/8163	0.702081	0.990426	0.945249	SCD	1
hsa04923	hsa04923	Regulation of lipolysis in adipocytes	1/171	57/8163	0.702081	0.990426	0.945249	IRS2	1
hsa05134	hsa05134	Legionellosis	1/171	57/8163	0.702081	0.990426	0.945249	HSPA6	1
hsa04730	hsa04730	Long-term depression	1/171	60/8163	0.720542	0.990426	0.945249	PLCB4	1
hsa03250	hsa03250	Viral life cycle - HIV-1	1/171	63/8163	0.737866	0.990426	0.945249	MAP1B	1
hsa04623	hsa04623	Cytosolic DNA-sensing pathway	1/171	63/8163	0.737866	0.990426	0.945249	CXCL10	1
hsa04929	hsa04929	GnRH secretion	1/171	64/8163	0.7434	0.990426	0.945249	PLCB4	1
hsa04621	hsa04621	NOD-like receptor signaling pathway	3/171	184/8163	0.746178	0.990426	0.945249	CARD18/PLCB4/GBP2	3
hsa04927	hsa04927	Cortisol synthesis and secretion	1/171	65/8163	0.748818	0.990426	0.945249	PLCB4	1
hsa04720	hsa04720	Long-term potentiation	1/171	67/8163	0.759315	0.990426	0.945249	PLCB4	1
hsa05221	hsa05221	Acute myeloid leukemia	1/171	67/8163	0.759315	0.990426	0.945249	DUSP6	1
hsa04920	hsa04920	Adipocytokine signaling pathway	1/171	69/8163	0.769375	0.990426	0.945249	IRS2	1
hsa04924	hsa04924	Renin secretion	1/171	69/8163	0.769375	0.990426	0.945249	PLCB4	1
hsa04622	hsa04622	RIG-I-like receptor signaling pathway	1/171	70/8163	0.774248	0.990426	0.945249	CXCL10	1
hsa04917	hsa04917	Prolactin signaling pathway	1/171	70/8163	0.774248	0.990426	0.945249	ELF5	1
hsa04270	hsa04270	Vascular smooth muscle contraction	2/171	134/8163	0.775867	0.990426	0.945249	PLCB4/ADM	2
hsa04144	hsa04144	Endocytosis	4/171	251/8163	0.776767	0.990426	0.945249	PSD3/HSPA6/FGFR3/CXCR2	4
hsa04210	hsa04210	Apoptosis	2/171	136/8163	0.782885	0.990426	0.945249	CTSK/CSF2RB	2
hsa05206	hsa05206	MicroRNAs in cancer	5/171	310/8163	0.78398	0.990426	0.945249	CYP1B1/TPM1/FZD3/IRS2/FGFR3	5
hsa05135	hsa05135	Yersinia infection	2/171	137/8163	0.786322	0.990426	0.945249	FN1/VAV3	2
hsa00562	hsa00562	Inositol phosphate metabolism	1/171	73/8163	0.788259	0.990426	0.945249	PLCB4	1
hsa04371	hsa04371	Apelin signaling pathway	2/171	139/8163	0.793054	0.990426	0.945249	EGR1/PLCB4	2
hsa04140	hsa04140	Autophagy - animal	2/171	141/8163	0.799599	0.990426	0.945249	IRS2/RRAGD	2
hsa05169	hsa05169	Epstein-Barr virus infection	3/171	202/8163	0.800568	0.990426	0.945249	ENTPD3/BLNK/CXCL10	3
hsa05100	hsa05100	Bacterial invasion of epithelial cells	1/171	77/8163	0.805605	0.990426	0.945249	FN1	1
hsa05140	hsa05140	Leishmaniasis	1/171	77/8163	0.805605	0.990426	0.945249	MARCKSL1	1
hsa04612	hsa04612	Antigen processing and presentation	1/171	78/8163	0.809716	0.990426	0.945249	HSPA6	1
hsa01521	hsa01521	EGFR tyrosine kinase inhibitor resistance	1/171	79/8163	0.81374	0.990426	0.945249	FGFR3	1
hsa05207	hsa05207	Chemical carcinogenesis - receptor activation	3/171	212/8163	0.826362	0.990426	0.945249	CYP1B1/GSTA1/GSTM3	3
hsa04145	hsa04145	Phagosome	2/171	152/8163	0.832427	0.990426	0.945249	THBS2/ATP6V0A4	2
hsa04012	hsa04012	ErbB signaling pathway	1/171	85/8163	0.836171	0.990426	0.945249	EREG	1
hsa04911	hsa04911	Insulin secretion	1/171	86/8163	0.839639	0.990426	0.945249	PLCB4	1
hsa05210	hsa05210	Colorectal cancer	1/171	86/8163	0.839639	0.990426	0.945249	EREG	1
hsa04932	hsa04932	Non-alcoholic fatty liver disease	2/171	155/8163	0.840503	0.990426	0.945249	IRS2/NDUFA4L2	2
hsa04260	hsa04260	Cardiac muscle contraction	1/171	87/8163	0.843034	0.990426	0.945249	TPM1	1
hsa05160	hsa05160	Hepatitis C	2/171	157/8163	0.845691	0.990426	0.945249	CLDN20/CXCL10	2
hsa04540	hsa04540	Gap junction	1/171	88/8163	0.846358	0.990426	0.945249	PLCB4	1
hsa05166	hsa05166	Human T-cell leukemia virus 1 infection	3/171	222/8163	0.84927	0.990426	0.945249	EGR1/IL1R2/FOSL1	3
hsa04211	hsa04211	Longevity regulating pathway	1/171	89/8163	0.849611	0.990426	0.945249	IRS2	1
hsa04727	hsa04727	GABAergic synapse	1/171	89/8163	0.849611	0.990426	0.945249	GABRP	1
hsa05410	hsa05410	Hypertrophic cardiomyopathy	1/171	90/8163	0.852797	0.990426	0.945249	TPM1	1
hsa05032	hsa05032	Morphine addiction	1/171	91/8163	0.855915	0.990426	0.945249	GABRP	1
hsa05414	hsa05414	Dilated cardiomyopathy	1/171	96/8163	0.870547	0.990426	0.945249	TPM1	1
hsa03015	hsa03015	mRNA surveillance pathway	1/171	97/8163	0.873291	0.990426	0.945249	GSPT2	1
hsa04070	hsa04070	Phosphatidylinositol signaling system	1/171	97/8163	0.873291	0.990426	0.945249	PLCB4	1
hsa04713	hsa04713	Circadian entrainment	1/171	97/8163	0.873291	0.990426	0.945249	PLCB4	1
hsa00564	hsa00564	Glycerophospholipid metabolism	1/171	98/8163	0.875977	0.990426	0.945249	GPAM	1
hsa05131	hsa05131	Shigellosis	3/171	247/8163	0.895426	0.992024	0.946773	PFN2/PLCB4/RRAGD	3
hsa04066	hsa04066	HIF-1 signaling pathway	1/171	109/8163	0.902038	0.992024	0.946773	TIMP1	1
hsa05034	hsa05034	Alcoholism	2/171	187/8163	0.907141	0.992024	0.946773	BDNF/NTRK2	2
hsa04613	hsa04613	Neutrophil extracellular trap formation	2/171	190/8163	0.911838	0.992024	0.946773	PLCB4/PPIF	2
hsa04724	hsa04724	Glutamatergic synapse	1/171	114/8163	0.912007	0.992024	0.946773	PLCB4	1
hsa05130	hsa05130	Pathogenic Escherichia coli infection	2/171	197/8163	0.921949	0.992024	0.946773	CLDN20/FYN	2
hsa04919	hsa04919	Thyroid hormone signaling pathway	1/171	121/8163	0.924292	0.992024	0.946773	PLCB4	1
hsa00230	hsa00230	Purine metabolism	1/171	128/8163	0.934871	0.992024	0.946773	ENTPD3	1
hsa04068	hsa04068	FoxO signaling pathway	1/171	131/8163	0.938942	0.992024	0.946773	IRS2	1
hsa04728	hsa04728	Dopaminergic synapse	1/171	132/8163	0.940242	0.992024	0.946773	PLCB4	1
hsa05162	hsa05162	Measles	1/171	139/8163	0.948602	0.992024	0.946773	HSPA6	1
hsa05014	hsa05014	Amyotrophic lateral sclerosis	4/171	364/8163	0.950938	0.992024	0.946773	PFN2/GPX2/GPX8/NDUFA4L2	4
hsa04120	hsa04120	Ubiquitin mediated proteolysis	1/171	142/8163	0.951819	0.992024	0.946773	RHOBTB1	1
hsa04936	hsa04936	Alcoholic liver disease	1/171	142/8163	0.951819	0.992024	0.946773	SCD	1
hsa05163	hsa05163	Human cytomegalovirus infection	2/171	225/8163	0.95249	0.992024	0.946773	PLCB4/CXCR2	2
hsa03040	hsa03040	Spliceosome	1/171	147/8163	0.956742	0.992024	0.946773	HSPA6	1
hsa01240	hsa01240	Biosynthesis of cofactors	1/171	153/8163	0.961993	0.992024	0.946773	SDR16C5	1
hsa04921	hsa04921	Oxytocin signaling pathway	1/171	154/8163	0.962804	0.992024	0.946773	PLCB4	1
hsa05132	hsa05132	Salmonella infection	2/171	249/8163	0.969272	0.992024	0.946773	PFN2/PODXL	2
hsa04141	hsa04141	Protein processing in endoplasmic reticulum	1/171	171/8163	0.974237	0.992024	0.946773	HSPA6	1
hsa05164	hsa05164	Influenza A	1/171	171/8163	0.974237	0.992024	0.946773	CXCL10	1
hsa05012	hsa05012	Parkinson disease	2/171	266/8163	0.977546	0.992024	0.946773	PPIF/NDUFA4L2	2
hsa05152	hsa05152	Tuberculosis	1/171	180/8163	0.978797	0.992024	0.946773	ATP6V0A4	1
hsa04714	hsa04714	Thermogenesis	1/171	232/8163	0.993148	0.997582	0.952078	NDUFA4L2	1
hsa05171	hsa05171	Coronavirus disease - COVID-19	1/171	232/8163	0.993148	0.997582	0.952078	CXCL10	1
hsa05168	hsa05168	Herpes simplex virus 1 infection	1/171	495/8163	0.99998	0.99998	0.954367	ZNF426	1
