# Supplementary material for: Identification of Immune Infiltration in Odontogenic Keratocyst by Integrated Bioinformatics Analysis
Source: BMC Oral Health. 2023 Jul 6;23:454. doi: 10.1186/s12903-023-03175-9 (PMC10324234; doi:10.1186/s12903-023-03175-9)
Supplement: Supplementary file 4 — Supplementary Material 4 [file 12903_2023_3175_MOESM4_ESM.xlsx]

## Sheet: Additional file 5
Supplementary Table 4. Hub genes screened using Cytoscape
AverageShortestPathLength	BetweennessCentrality	ClosenessCentrality	ClusteringCoefficient	Degree	Eccentricity	IsSingleNode	name	NeighborhoodConnectivity	NumberOfDirectedEdges	NumberOfUndirectedEdges	PartnerOfMultiEdgedNodePairs	Radiality	selected	SelfLoops	shared name	Stress	TopologicalCoefficient
2.26129	0.371418	0.442225	0.161905	85	7	FALSE	FN1	18.3294	0	85	0	0.985161	FALSE	0	FN1	172718	0.0897347
2.56774	0.0737837	0.389447	0.331518	58	7	FALSE	COL1A1	23.7069	0	58	0	0.981556	FALSE	0	COL1A1	48622	0.14806
2.72581	0.0182025	0.366864	0.453284	47	8	FALSE	COL3A1	26.8723	0	47	0	0.979696	FALSE	0	COL3A1	19134	0.187918
2.68065	0.0435539	0.373045	0.453284	47	7	FALSE	COL1A2	27.0638	0	47	0	0.980228	FALSE	0	COL1A2	27314	0.181494
2.75484	0.0139706	0.362998	0.45666	44	8	FALSE	BGN	27.3636	0	44	0	0.979355	FALSE	0	BGN	13552	0.191354
2.73871	0.013577	0.365135	0.504983	43	8	FALSE	POSTN	28.5814	0	43	0	0.979545	FALSE	0	POSTN	14046	0.20254
2.72903	0.0464758	0.36643	0.426451	39	8	FALSE	SPARC	26.9487	0	39	0	0.979658	FALSE	0	SPARC	30542	0.189599
2.79032	0.0613598	0.358382	0.513514	38	8	FALSE	FBN1	28.6053	0	38	0	0.978937	FALSE	0	FBN1	30528	0.211306
2.8129	0.0380633	0.355505	0.553343	38	8	FALSE	COL5A1	29	0	38	0	0.978672	FALSE	0	COL5A1	28052	0.220972
2.80645	0.00682615	0.356322	0.566066	37	8	FALSE	COL5A2	29.6486	0	37	0	0.978748	FALSE	0	COL5A2	9456	0.218005
2.81935	0.0133806	0.354691	0.515873	36	8	FALSE	THBS2	29.1111	0	36	0	0.978596	FALSE	0	THBS2	11036	0.214052
2.84839	0.016661	0.351076	0.584127	36	8	FALSE	LUM	30.1944	0	36	0	0.978254	FALSE	0	LUM	13446	0.228746
2.70645	0.0292397	0.369487	0.457143	36	7	FALSE	CTGF	28.5833	0	36	0	0.979924	FALSE	0	CTGF	21144	0.194255
2.83226	0.0129855	0.353075	0.625668	34	8	FALSE	COL4A1	30.9118	0	34	0	0.978444	FALSE	0	COL4A1	14322	0.232419
2.83548	0.00830527	0.352673	0.57754	34	8	FALSE	COL4A2	29.8529	0	34	0	0.978406	FALSE	0	COL4A2	7688	0.225936
2.89677	0.00386633	0.345212	0.625	33	8	FALSE	COL12A1	30.5758	0	33	0	0.977685	FALSE	0	COL12A1	5006	0.244606
2.84839	0.0170653	0.351076	0.637097	32	8	FALSE	COL6A2	31.0312	0	32	0	0.978254	FALSE	0	COL6A2	12172	0.24031
2.80645	0.0125368	0.356322	0.492473	31	8	FALSE	TIMP1	29.5484	0	31	0	0.978748	FALSE	0	TIMP1	11956	0.209563
2.8871	0.00142544	0.346369	0.705376	31	8	FALSE	COL6A3	32.7742	0	31	0	0.977799	FALSE	0	COL6A3	2406	0.256048
2.8871	0.00786459	0.346369	0.51954	30	8	FALSE	VCAN	30	0	30	0	0.977799	FALSE	0	VCAN	6590	0.232558
2.87097	0.0124239	0.348315	0.673563	30	8	FALSE	COL11A1	32.2333	0	30	0	0.977989	FALSE	0	COL11A1	12852	0.251563
2.83548	0.0233353	0.352673	0.470443	29	7	FALSE	FMOD	29	0	29	0	0.978406	FALSE	0	FMOD	17720	0.211679
2.9129	0.0110799	0.3433	0.679894	28	8	FALSE	SERPINH1	32.75	0	28	0	0.977495	FALSE	0	SERPINH1	8134	0.259637
2.70968	0.0503457	0.369048	0.316923	26	8	FALSE	THY1	26.7308	0	26	0	0.979886	FALSE	0	THY1	38446	0.173077
2.89032	0.00456118	0.345982	0.726154	26	8	FALSE	PCOLCE	33.4231	0	26	0	0.977761	FALSE	0	PCOLCE	4546	0.261118
2.86452	0.0057661	0.349099	0.679842	23	8	FALSE	CDH11	35.1739	0	23	0	0.978065	FALSE	0	CDH11	6378	0.264466
2.95161	0.000401	0.338798	0.873518	23	8	FALSE	COL16A1	36.2174	0	23	0	0.97704	FALSE	0	COL16A1	1070	0.299317
3.24194	0.00685268	0.308458	0.711462	23	8	FALSE	COL15A1	31.1739	0	23	0	0.973624	FALSE	0	COL15A1	5848	0.324275
2.97097	0.00528133	0.336591	0.536797	22	7	FALSE	ASPN	29.6364	0	22	0	0.976812	FALSE	0	ASPN	5506	0.249045
2.82581	0.0477995	0.353881	0.359307	22	8	FALSE	TAGLN	27	0	22	0	0.97852	FALSE	0	TAGLN	31272	0.195652
2.95161	0.00206473	0.338798	0.714286	22	8	FALSE	LOXL1	34.1818	0	22	0	0.97704	FALSE	0	LOXL1	2150	0.284848
2.97742	0.0510495	0.335861	0.119048	21	8	FALSE	FYN	10.8095	0	21	0	0.976736	FALSE	0	FYN	23210	0.0896825
2.92581	0.00673403	0.341786	0.631579	20	8	FALSE	EFEMP2	31.9	0	20	0	0.977343	FALSE	0	EFEMP2	5562	0.258943
2.97742	0.000647	0.335861	0.810526	20	8	FALSE	TGFBI	37.55	0	20	0	0.976736	FALSE	0	TGFBI	628	0.310331
2.89677	0.0514139	0.345212	0.181287	19	7	FALSE	BDNF	14	0	19	0	0.977685	FALSE	0	BDNF	21862	0.106478
2.89032	0.0100137	0.345982	0.333333	19	7	FALSE	FGF13	21.6316	0	19	0	0.977761	FALSE	0	FGF13	6248	0.157895
2.96129	0.00852154	0.337691	0.748538	19	8	FALSE	FBLN2	36	0	19	0	0.976926	FALSE	0	FBLN2	6442	0.297521
2.87742	0.0814522	0.347534	0.189542	18	7	FALSE	ALDH1A1	12.8333	0	18	0	0.977913	FALSE	0	ALDH1A1	37328	0.100612
3.00645	0.0183045	0.332618	0.529412	17	7	FALSE	OGN	30.7647	0	17	0	0.976395	FALSE	0	OGN	13968	0.264706
3.23871	0.00249653	0.308765	0.654412	17	8	FALSE	COL10A1	31.2941	0	17	0	0.973662	FALSE	0	COL10A1	1668	0.32598
2.99677	0.0178708	0.333692	0.191176	17	7	FALSE	FGFR3	14.7059	0	17	0	0.976509	FALSE	0	FGFR3	7900	0.122096
3.12258	0.00819658	0.320248	0.404412	17	8	FALSE	SULF1	27.5294	0	17	0	0.975028	FALSE	0	SULF1	5956	0.269896
3.03226	0.00766011	0.329787	0.573529	17	8	FALSE	CTHRC1	33.4706	0	17	0	0.976091	FALSE	0	CTHRC1	6354	0.291049
2.84839	0.0406421	0.351076	0.275	16	7	FALSE	IGF2	22.625	0	16	0	0.978254	FALSE	0	IGF2	21124	0.170455
3.05161	0.0120975	0.327696	0.416667	16	8	FALSE	CTSK	30	0	16	0	0.975863	FALSE	0	CTSK	10524	0.264381
3.36774	0.00018	0.296935	0.875	16	8	FALSE	COL21A1	32.4375	0	16	0	0.972144	FALSE	0	COL21A1	180	0.410601
2.96129	0.0346206	0.337691	0.408333	16	8	FALSE	VCAM1	26.875	0	16	0	0.976926	FALSE	0	VCAM1	20262	0.219775
2.92258	0.0657634	0.342163	0.209524	15	7	FALSE	EGR1	19.2667	0	15	0	0.977381	FALSE	0	EGR1	32130	0.151852
2.94839	0.0345722	0.339168	0.241758	14	8	FALSE	EPCAM	15.0714	0	14	0	0.977078	FALSE	0	EPCAM	17148	0.12605
3.1	0.0165713	0.322581	0.252747	14	8	FALSE	GPC4	20.3571	0	14	0	0.975294	FALSE	0	GPC4	10012	0.195562
2.94839	0.0080368	0.339168	0.659341	14	8	FALSE	CYR61	36.1429	0	14	0	0.977078	FALSE	0	CYR61	8308	0.298701
3.38387	0.0083577	0.29552	0.166667	13	8	FALSE	NTRK2	9.76923	0	13	0	0.971954	FALSE	0	NTRK2	4182	0.150296
3.09355	0.00490057	0.323253	0.384615	13	7	FALSE	GPC3	21.8462	0	13	0	0.97537	FALSE	0	GPC3	3924	0.196812
2.91613	0.0521421	0.34292	0.227273	12	7	FALSE	ABCG2	17.3333	0	12	0	0.977457	FALSE	0	ABCG2	25158	0.134514
3.07419	0.00065	0.325289	0.757576	12	8	FALSE	MFAP2	34.6667	0	12	0	0.975598	FALSE	0	MFAP2	606	0.323988
3.3129	0.000166	0.30185	0.878788	12	8	FALSE	AEBP1	38.25	0	12	0	0.972789	FALSE	0	AEBP1	322	0.45
3.02258	0.00867682	0.330843	0.681818	12	8	FALSE	SERPINF1	38.0833	0	12	0	0.976205	FALSE	0	SERPINF1	4784	0.333333
3.08387	0.01497	0.324268	0.333333	12	8	FALSE	VEGFC	23.6667	0	12	0	0.975484	FALSE	0	VEGFC	10336	0.212462
2.91613	0.0153677	0.34292	0.309091	11	8	FALSE	TWIST1	28.9091	0	11	0	0.977457	FALSE	0	TWIST1	12884	0.226915
3.07097	0.0219699	0.32563	0.236364	11	8	FALSE	EPHA4	15.9091	0	11	0	0.975636	FALSE	0	EPHA4	8322	0.139179
3.15806	0.00525831	0.31665	0.436364	11	8	FALSE	SDC2	23.9091	0	11	0	0.974611	FALSE	0	SDC2	4590	0.229021
3.02258	0.0322633	0.330843	0.0909091	11	8	FALSE	JUP	15.8182	0	11	0	0.976205	FALSE	0	JUP	16914	0.137175
3.17419	0.0145737	0.315041	0.311111	10	8	FALSE	CXCL10	17.6	0	10	0	0.974421	FALSE	0	CXCL10	9332	0.184211
3.10645	0.0411348	0.321911	0.0888889	10	7	FALSE	PI3	14.4	0	10	0	0.975218	FALSE	0	PI3	16600	0.137864
3.67742	0.0139928	0.27193	0.333333	9	8	FALSE	UGT1A1	8.88889	0	9	0	0.968501	FALSE	0	UGT1A1	11082	0.233918
3.05806	0.0076237	0.327004	0.333333	9	8	FALSE	ANXA1	29.2222	0	9	0	0.975787	FALSE	0	ANXA1	5376	0.271028
3.03548	0.0221002	0.329437	0.194444	9	8	FALSE	MUC1	17.6667	0	9	0	0.976053	FALSE	0	MUC1	8084	0.156156
4.2129	0.00854823	0.237366	0.388889	9	9	FALSE	AKR1C3	6.88889	0	9	0	0.962201	FALSE	0	AKR1C3	6060	0.260684
3.47419	0.0106015	0.287837	0.222222	9	8	FALSE	CYP26A1	8.22222	0	9	0	0.970892	FALSE	0	CYP26A1	4934	0.162222
3.40323	0.00137172	0.293839	0.361111	9	8	FALSE	SFRP4	20.6667	0	9	0	0.971727	FALSE	0	SFRP4	996	0.275556
3.68065	0.014506	0.271691	0.277778	9	8	FALSE	B4GALT4	11.7778	0	9	0	0.968463	FALSE	0	B4GALT4	12142	0.220126
3.10645	0.0138883	0.321911	0.472222	9	8	FALSE	HTRA1	31.5556	0	9	0	0.975218	FALSE	0	HTRA1	5680	0.292835
3.33548	0.0157072	0.299807	0.583333	9	8	FALSE	PXDN	31	0	9	0	0.972524	FALSE	0	PXDN	11404	0.394587
3.63226	0.0203479	0.275311	0.214286	8	8	FALSE	CYP1B1	7.125	0	8	0	0.969032	FALSE	0	CYP1B1	12306	0.208333
3.43548	0.0258266	0.29108	0.178571	8	8	FALSE	AKR1B1	9.5	0	8	0	0.971347	FALSE	0	AKR1B1	14844	0.173611
3.70323	0.0124011	0.270035	0.285714	8	8	FALSE	DHRS9	7.875	0	8	0	0.968197	FALSE	0	DHRS9	6886	0.242188
4.64194	0.00715023	0.215427	0.178571	8	9	FALSE	GPX2	5.25	0	8	0	0.957154	FALSE	0	GPX2	3316	0.301471
3.1	0.00242728	0.322581	0.607143	8	7	FALSE	IGFBP4	35.75	0	8	0	0.975294	FALSE	0	IGFBP4	1792	0.336085
3.18065	0.00848871	0.314402	0.357143	8	8	FALSE	PTCH1	19.375	0	8	0	0.974345	FALSE	0	PTCH1	3462	0.198454
3.13548	0.00105481	0.31893	0.642857	8	8	FALSE	ECM1	33.75	0	8	0	0.974877	FALSE	0	ECM1	1186	0.330882
3.12258	0.00260385	0.320248	0.392857	8	7	FALSE	FST	26.25	0	8	0	0.975028	FALSE	0	FST	2170	0.259901
3.19677	0.00255705	0.312815	0.464286	8	8	FALSE	FZD7	18.625	0	8	0	0.974156	FALSE	0	FZD7	1934	0.19401
3.7	0.0328183	0.27027	0.047619	7	9	FALSE	PKP3	6.14286	0	7	0	0.968235	FALSE	0	PKP3	19998	0.193878
3.35806	0.0274135	0.297791	0.238095	7	8	FALSE	TCF4	12.4286	0	7	0	0.972258	FALSE	0	TCF4	20506	0.211823
3.05484	0.00461602	0.32735	0.52381	7	8	FALSE	ALCAM	23.2857	0	7	0	0.975825	FALSE	0	ALCAM	1944	0.216288
4.4129	0.00106478	0.226608	0.571429	7	9	FALSE	AKR1C1	7.71429	0	7	0	0.959848	FALSE	0	AKR1C1	924	0.350649
3.74516	0.00815862	0.267011	0.142857	7	8	FALSE	MAP1B	6.71429	0	7	0	0.967704	FALSE	0	MAP1B	3242	0.221675
3.70323	0.00121675	0.270035	0.285714	7	8	FALSE	VAV3	9.57143	0	7	0	0.968197	FALSE	0	VAV3	628	0.222591
3.19677	0.000286	0.312815	0.666667	7	8	FALSE	ITGBL1	32.8571	0	7	0	0.974156	FALSE	0	ITGBL1	394	0.345865
3.66774	0.00322413	0.272647	0.428571	7	9	FALSE	IL1RN	11.1429	0	7	0	0.968615	FALSE	0	IL1RN	2528	0.259136
3.05161	0.00785984	0.327696	0.333333	7	8	FALSE	TGFB1I1	26.1429	0	7	0	0.975863	FALSE	0	TGFB1I1	4666	0.230088
3.82258	0.000329	0.261603	0.428571	7	9	FALSE	FZD3	9.28571	0	7	0	0.966793	FALSE	0	FZD3	202	0.257937
3.72258	0.0147856	0.268631	0.047619	7	8	FALSE	DUSP6	5.28571	0	7	0	0.96797	FALSE	0	DUSP6	7528	0.175824
3.10323	0.00282314	0.322245	0.380952	7	8	FALSE	PDPN	23.4286	0	7	0	0.975256	FALSE	0	PDPN	1696	0.223901
3.55161	0.00691286	0.281562	0.133333	6	8	FALSE	ATP12A	9.33333	0	6	0	0.969981	FALSE	0	ATP12A	3946	0.215447
3.46774	0.0138234	0.288372	0	6	8	FALSE	KRT15	9.16667	0	6	0	0.970968	FALSE	0	KRT15	6728	0.181481
3.82581	0.0177306	0.261383	0.2	6	8	FALSE	CYP2J2	6	0	6	0	0.966755	FALSE	0	CYP2J2	7100	0.226667
3.55161	0.0045072	0.281562	0.333333	6	8	FALSE	AGR2	10.1667	0	6	0	0.969981	FALSE	0	AGR2	2360	0.243902
4.32581	0.00817141	0.231171	0.133333	6	9	FALSE	GPX8	4.66667	0	6	0	0.960873	FALSE	0	GPX8	4058	0.254902
4.30968	0.00176267	0.232036	0.466667	6	9	FALSE	CBR3	6.83333	0	6	0	0.961063	FALSE	0	CBR3	842	0.37037
4.56452	0.000383	0.219081	0.666667	6	9	FALSE	AKR1C2	7.83333	0	6	0	0.958065	FALSE	0	AKR1C2	338	0.391667
3.20323	0.00089	0.312185	0.466667	6	8	FALSE	LGALS1	27.5	0	6	0	0.97408	FALSE	0	LGALS1	906	0.289474
3.12581	0.00531492	0.319917	0.4	6	8	FALSE	SEMA6D	24	0	6	0	0.974991	FALSE	0	SEMA6D	2874	0.229167
3.53871	0.000399	0.282589	0.733333	6	8	FALSE	OMD	25.3333	0	6	0	0.970133	FALSE	0	OMD	476	0.395833
3.67097	0.00295935	0.272408	0.133333	6	8	FALSE	SLC6A4	8.83333	0	6	0	0.968577	FALSE	0	SLC6A4	1560	0.245098
3.14516	5.97e-05	0.317949	0.733333	6	8	FALSE	INHBA	46.3333	0	6	0	0.974763	FALSE	0	INHBA	60	0.454248
3.19355	0.0276674	0.313131	0.0666667	6	8	FALSE	CADM1	15.8333	0	6	0	0.974194	FALSE	0	CADM1	7990	0.172348
3.54516	0.0158568	0.282075	0.2	6	8	FALSE	FOSL1	8.83333	0	6	0	0.970057	FALSE	0	FOSL1	10872	0.223684
3.62903	0.0369709	0.275556	0.0666667	6	8	FALSE	TGM1	6.5	0	6	0	0.96907	FALSE	0	TGM1	17868	0.194444
3.44516	0.029195	0.290262	0.4	6	7	FALSE	OLFML3	29	0	6	0	0.971233	FALSE	0	OLFML3	19922	0.415459
3.59677	0.00645161	0.278027	0.666667	6	9	FALSE	SLC2A10	30.1667	0	6	0	0.96945	FALSE	0	SLC2A10	6274	0.517241
3.42258	0.00676736	0.292177	0.266667	6	8	FALSE	TPM1	22.1667	0	6	0	0.971499	FALSE	0	TPM1	3832	0.352151
4.12903	0.0180782	0.242188	0.0666667	6	9	FALSE	HEY1	4	0	6	0	0.963188	FALSE	0	HEY1	11756	0.185185
3.14516	0.00785463	0.317949	0.2	6	8	FALSE	FERMT2	19.5	0	6	0	0.974763	FALSE	0	FERMT2	2254	0.201754
3.2129	0.000832	0.311245	0.6	6	8	FALSE	WNT2B	21.6667	0	6	0	0.973966	FALSE	0	WNT2B	972	0.232975
4.63548	0.0097757	0.215727	0.1	5	9	FALSE	ENTPD3	2.8	0	5	0	0.95723	FALSE	0	ENTPD3	3868	0.275
3.56774	0.000375	0.280289	0.5	5	9	FALSE	ADAMTSL4	25.4	0	5	0	0.969791	FALSE	0	ADAMTSL4	220	0.430508
3.57097	0.0152899	0.280036	0.1	5	8	FALSE	FABP5	9.2	0	5	0	0.969753	FALSE	0	FABP5	7774	0.232432
3.70968	0.0174718	0.269565	0.3	5	8	FALSE	SDR9C7	8	0	5	0	0.968121	FALSE	0	SDR9C7	5938	0.271429
3.74516	0.0195444	0.267011	0.5	5	8	FALSE	CRABP2	8.4	0	5	0	0.967704	FALSE	0	CRABP2	6076	0.292857
3.63548	0.000479	0.275067	0.2	5	8	FALSE	EREG	13.2	0	5	0	0.968994	FALSE	0	EREG	212	0.270833
3.88387	0.00677677	0.257475	0.3	5	9	FALSE	FUT3	5.8	0	5	0	0.966072	FALSE	0	FUT3	3424	0.27
3.5129	0.0131617	0.284665	0.1	5	8	FALSE	NR3C2	12.6	0	5	0	0.970436	FALSE	0	NR3C2	5754	0.230769
3.17097	0.00024	0.315361	0.7	5	8	FALSE	NTF3	30.6	0	5	0	0.974459	FALSE	0	NTF3	380	0.3
3.72258	0.0139013	0.268631	0.1	5	8	FALSE	TENM2	10	0	5	0	0.96797	FALSE	0	TENM2	8788	0.276471
4.71613	0.0195536	0.212038	0.4	5	10	FALSE	PINLYP	3.6	0	5	0	0.956281	FALSE	0	PINLYP	10716	0.377778
3.71935	0.0203378	0.268864	0.3	5	9	FALSE	EDIL3	21.4	0	5	0	0.968008	FALSE	0	EDIL3	19578	0.456522
3.52581	4.24e-05	0.283623	0.7	5	8	FALSE	SMOC2	31.8	0	5	0	0.970285	FALSE	0	SMOC2	44	0.489231
3.40323	0.00114474	0.293839	0.2	5	7	FALSE	IRS2	18	0	5	0	0.971727	FALSE	0	IRS2	676	0.262687
3.15806	0.00739389	0.31665	0.2	5	8	FALSE	PODXL	23.8	0	5	0	0.974611	FALSE	0	PODXL	2264	0.248421
3.2	0.0048879	0.3125	0.7	5	8	FALSE	CXCR2	24.4	0	5	0	0.974118	FALSE	0	CXCR2	3296	0.262366
4.44839	0.000823	0.224801	0.4	5	9	FALSE	GSTA1	7	0	5	0	0.959431	FALSE	0	GSTA1	660	0.368421
3.80323	0.0032867	0.262935	0.333333	4	8	FALSE	ELF3	8.5	0	4	0	0.967021	FALSE	0	ELF3	1428	0.326923
3.73548	0.00531891	0.267703	0.166667	4	8	FALSE	ALOX12	8.5	0	4	0	0.967818	FALSE	0	ALOX12	2940	0.307692
3.55806	0.00303985	0.281052	0.333333	4	8	FALSE	DCLK1	14.5	0	4	0	0.969905	FALSE	0	DCLK1	1402	0.329545
4.54839	0.000536	0.219858	0.5	4	9	FALSE	ALOX15B	6	0	4	0	0.958254	FALSE	0	ALOX15B	354	0.375
4.10323	0.00759523	0.243711	0.333333	4	9	FALSE	GUCY1B3	4.25	0	4	0	0.963491	FALSE	0	GUCY1B3	3190	0.333333
3.62903	0.00737079	0.275556	0.166667	4	8	FALSE	SOSTDC1	14.5	0	4	0	0.96907	FALSE	0	SOSTDC1	4138	0.311111
4.59032	0.0193825	0.21785	0	4	10	FALSE	ANO1	2	0	4	0	0.957761	FALSE	0	ANO1	11298	0.25
3.82581	0.0176906	0.261383	0	4	8	FALSE	BHLHE40	5.75	0	4	0	0.966755	FALSE	0	BHLHE40	7772	0.25
3.62581	1.81e-05	0.275801	0.833333	4	8	FALSE	FNDC1	26.75	0	4	0	0.969108	FALSE	0	FNDC1	20	0.486364
3.6871	0.00309249	0.271216	0.5	4	7	FALSE	RABGGTA	18.5	0	4	0	0.968387	FALSE	0	RABGGTA	2124	0.434524
3.87419	0.00203612	0.258118	0.333333	4	9	FALSE	CA2	7	0	4	0	0.966186	FALSE	0	CA2	1534	0.293478
3.68065	0.00101291	0.271691	0.166667	4	9	FALSE	CHST7	21.25	0	4	0	0.968463	FALSE	0	CHST7	980	0.391509
4.45484	0.00645161	0.224475	0.5	4	9	FALSE	GCNT2	4.5	0	4	0	0.959355	FALSE	0	GCNT2	4750	0.386364
4.33871	0.0102473	0.230483	0.166667	4	9	FALSE	SCD	3.5	0	4	0	0.960721	FALSE	0	SCD	5660	0.3
3.92903	0.00120111	0.254516	0.333333	4	9	FALSE	BLNK	8.75	0	4	0	0.965541	FALSE	0	BLNK	330	0.34
4.05161	0.0128823	0.246815	0.166667	4	8	FALSE	WFDC5	4	0	4	0	0.964099	FALSE	0	WFDC5	3974	0.291667
5.35484	0.00157825	0.186747	0.666667	4	10	FALSE	LYPD5	3.75	0	4	0	0.948767	FALSE	0	LYPD5	780	0.535714
3.60323	0.000869	0.277529	0.166667	4	9	FALSE	SPTBN2	15.75	0	4	0	0.969374	FALSE	0	SPTBN2	476	0.293269
3.84194	0.0192712	0.260285	0.166667	4	9	FALSE	TYMP	9.5	0	4	0	0.966565	FALSE	0	TYMP	10820	0.28125
3.69677	0.0005	0.270506	0.166667	4	7	FALSE	SERPINB1	20.25	0	4	0	0.968273	FALSE	0	SERPINB1	286	0.403061
3.4871	0	0.286772	1	4	8	FALSE	MXRA8	38.5	0	4	0	0.97074	FALSE	0	MXRA8	0	0.583333
3.87097	0.000705	0.258333	0.333333	4	9	FALSE	CRMP1	10.5	0	4	0	0.966224	FALSE	0	CRMP1	316	0.310606
3.83226	0.0242545	0.260943	0.166667	4	9	FALSE	CSF2RB	7.75	0	4	0	0.966679	FALSE	0	CSF2RB	13108	0.302083
3.5129	0.0220364	0.284665	0.5	4	9	FALSE	CSRP2	17.75	0	4	0	0.970436	FALSE	0	CSRP2	11572	0.330189
4.12258	0.00645161	0.242567	0.5	4	9	FALSE	IL1R2	5.75	0	4	0	0.963264	FALSE	0	IL1R2	4270	0.458333
4.54516	0.000518	0.220014	0.5	4	9	FALSE	GSTM3	6.75	0	4	0	0.958292	FALSE	0	GSTM3	432	0.421875
3.12903	0.0161104	0.319588	0	4	8	FALSE	FLRT3	25	0	4	0	0.974953	FALSE	0	FLRT3	6880	0.255319
3.91935	0.00645161	0.255144	0.5	4	9	FALSE	EPHB6	9	0	4	0	0.965655	FALSE	0	EPHB6	3002	0.336538
3.14839	0.00707535	0.317623	0.333333	4	8	FALSE	RHOD	30	0	4	0	0.974725	FALSE	0	RHOD	5542	0.294554
3.16774	0.00411306	0.315682	0.333333	4	8	FALSE	PTPRZ1	35.25	0	4	0	0.974497	FALSE	0	PTPRZ1	2406	0.346535
5.7	0.00645161	0.175439	0.5	4	11	FALSE	SLURP1	3.25	0	4	0	0.944706	FALSE	0	SLURP1	3298	0.6
4.59355	0.0146628	0.217697	0	3	10	FALSE	A2ML1	4.66667	0	3	0	0.957723	FALSE	0	A2ML1	8404	0.333333
4.65806	0.00667367	0.214681	0	3	9	FALSE	PRKX	2.33333	0	3	0	0.956964	FALSE	0	PRKX	3762	0.333333
4.53548	0.00192748	0.220484	0.333333	3	9	FALSE	ANKMY2	3.66667	0	3	0	0.958406	FALSE	0	ANKMY2	816	0.47619
4.93548	0.000267	0.202614	0.666667	3	10	FALSE	GUCY1A3	4	0	3	0	0.9537	FALSE	0	GUCY1A3	132	0.5
3.6871	0.013459	0.271216	0	3	9	FALSE	PPIF	13.6667	0	3	0	0.968387	FALSE	0	PPIF	7710	0.342342
3.74194	0.000125	0.267241	0.333333	3	8	FALSE	NTS	13.6667	0	3	0	0.967742	FALSE	0	NTS	60	0.45977
4.82903	0.00645161	0.207081	0.333333	3	10	FALSE	CDA	2.33333	0	3	0	0.954953	FALSE	0	CDA	3604	0.5
4.45806	0	0.224313	1	3	9	FALSE	FUT6	6	0	3	0	0.959317	FALSE	0	FUT6	0	0.5
3.72581	0.00330496	0.268398	0	3	8	FALSE	ETV5	11	0	3	0	0.967932	FALSE	0	ETV5	1392	0.344828
3.78065	0.0123007	0.264505	0	3	8	FALSE	P2RY2	9.33333	0	3	0	0.967287	FALSE	0	P2RY2	4966	0.333333
3.94516	0.000296	0.253475	0.333333	3	9	FALSE	VLDLR	10.6667	0	3	0	0.965351	FALSE	0	VLDLR	136	0.430556
4.36774	0.017739	0.228951	0	3	8	FALSE	FAM46B	3.33333	0	3	0	0.96038	FALSE	0	FAM46B	11710	0.333333
4.47097	0.00864404	0.223665	0.333333	3	9	FALSE	CD177	5	0	3	0	0.959165	FALSE	0	CD177	5580	0.466667
3.57419	0.000215	0.279783	0.666667	3	9	FALSE	CD55	17	0	3	0	0.969715	FALSE	0	CD55	154	0.377778
4.56452	0.00370912	0.219081	0	3	10	FALSE	TMEM47	3.33333	0	3	0	0.958065	FALSE	0	TMEM47	2678	0.333333
4.46129	0.0161864	0.22415	0	3	10	FALSE	MAGEH1	2.66667	0	3	0	0.959279	FALSE	0	MAGEH1	8504	0.333333
3.76452	0.00113899	0.265638	0	3	9	FALSE	PNOC	14	0	3	0	0.967476	FALSE	0	PNOC	486	0.342105
3.94516	0.000153	0.253475	0.666667	3	9	FALSE	DPYSL3	10.6667	0	3	0	0.965351	FALSE	0	DPYSL3	116	0.426667
6.47419	0.0151466	0.154459	0	3	11	FALSE	KRT78	2	0	3	0	0.935598	FALSE	0	KRT78	7230	0.333333
3.99677	0	0.250202	1	3	9	FALSE	PRICKLE1	10.6667	0	3	0	0.964744	FALSE	0	PRICKLE1	0	0.507937
4.01935	0.000581	0.248796	0.333333	3	8	FALSE	DEFB4A	7.33333	0	3	0	0.964478	FALSE	0	DEFB4A	192	0.388889
3.86452	0.000271	0.258765	0.666667	3	8	FALSE	IFI27	9.33333	0	3	0	0.9663	FALSE	0	IFI27	206	0.424242
3.86452	0.000271	0.258765	0.666667	3	8	FALSE	GBP2	9.33333	0	3	0	0.9663	FALSE	0	GBP2	206	0.424242
4.00645	0.0035081	0.249597	0	3	9	FALSE	DEPDC7	3	0	3	0	0.96463	FALSE	0	DEPDC7	1726	0.333333
4.38387	0.0129258	0.228109	0	3	9	FALSE	PAX9	2.33333	0	3	0	0.96019	FALSE	0	PAX9	4108	0.333333
3.87097	0.0044409	0.258333	0.333333	3	8	FALSE	DUSP5	7.66667	0	3	0	0.966224	FALSE	0	DUSP5	1626	0.407407
3.74839	0.0297673	0.266781	0	3	9	FALSE	FREM2	14	0	3	0	0.967666	FALSE	0	FREM2	12200	0.333333
3.86774	0.00870069	0.258549	0	3	8	FALSE	PITX1	7	0	3	0	0.966262	FALSE	0	PITX1	3522	0.333333
3.92258	0	0.254934	1	3	9	FALSE	EPHA7	12	0	3	0	0.965617	FALSE	0	EPHA7	0	0.444444
3.2	0.000598	0.3125	0.666667	3	8	FALSE	RHOBTB1	37.6667	0	3	0	0.974118	FALSE	0	RHOBTB1	718	0.388316
4.97419	0.00122542	0.201038	0.333333	3	10	FALSE	HMGCS1	3	0	3	0	0.953245	FALSE	0	HMGCS1	396	0.444444
3.97419	0	0.251623	1	3	8	FALSE	HS3ST3A1	12.6667	0	3	0	0.965009	FALSE	0	HS3ST3A1	0	0.603175
4.56774	0.00109	0.218927	0	3	9	FALSE	NR2F1	3.66667	0	3	0	0.958027	FALSE	0	NR2F1	204	0.333333
4.2129	0.00473044	0.237366	0.333333	3	9	FALSE	ID3	5.33333	0	3	0	0.962201	FALSE	0	ID3	3168	0.384615
5.70323	0	0.175339	1	3	11	FALSE	LY6G6C	4.33333	0	3	0	0.944668	FALSE	0	LY6G6C	0	0.722222
5.58387	0.00645161	0.179087	0	2	11	FALSE	BNIPL	2	0	2	0	0.946072	FALSE	0	BNIPL	3840	0.5
3.80968	0	0.262489	1	2	9	FALSE	SBSPON	20.5	0	2	0	0.966945	FALSE	0	SBSPON	0	0.554054
3.71935	0	0.268864	1	2	9	FALSE	NNMT	15	0	2	0	0.968008	FALSE	0	NNMT	0	0.555556
5.07742	0.00105596	0.19695	0	2	10	FALSE	PTGFR	5.5	0	2	0	0.95203	FALSE	0	PTGFR	290	0.5
3.99677	6.4e-05	0.250202	0	2	9	FALSE	FARP1	6.5	0	2	0	0.964744	FALSE	0	FARP1	16	0.55
3.83226	0	0.260943	1	2	8	FALSE	SDR16C5	13.5	0	2	0	0.966679	FALSE	0	SDR16C5	0	0.642857
3.78065	0.00645161	0.264505	0	2	9	FALSE	CNRIP1	19.5	0	2	0	0.967287	FALSE	0	CNRIP1	2470	0.5
5.58065	0.00645161	0.179191	0	2	11	FALSE	GABRP	2.5	0	2	0	0.94611	FALSE	0	GABRP	3762	0.5
3.76774	0.0123487	0.265411	0	2	9	FALSE	NELL2	21	0	2	0	0.967438	FALSE	0	NELL2	7728	0.5
3.95806	0.00621898	0.252649	0	2	8	FALSE	ARMCX2	10	0	2	0	0.965199	FALSE	0	ARMCX2	4394	0.5
3.67419	8.63e-05	0.272169	0	2	9	FALSE	CAPN14	24.5	0	2	0	0.968539	FALSE	0	CAPN14	174	0.522222
4.49032	0	0.222701	1	2	9	FALSE	ATP6V0A4	5	0	2	0	0.958937	FALSE	0	ATP6V0A4	0	0.714286
1	1	1	0	2	1	FALSE	ATP2B1	1	0	2	0	1	FALSE	0	ATP2B1	2	0
3.82258	0	0.261603	1	2	9	FALSE	LRRC15	22.5	0	2	0	0.966793	FALSE	0	LRRC15	0	0.5625
5.71935	0.00645161	0.174845	0	2	10	FALSE	BDKRB2	1.5	0	2	0	0.944478	FALSE	0	BDKRB2	1968	0.5
4.72903	0.0128615	0.21146	0	2	9	FALSE	KLK8	3.5	0	2	0	0.956129	FALSE	0	KLK8	3932	0.5
4.63226	0.000821	0.215877	0	2	8	FALSE	C2orf54	4	0	2	0	0.957268	FALSE	0	C2orf54	210	0.5
3.22903	0	0.30969	1	2	8	FALSE	CEACAM1	45.5	0	2	0	0.973776	FALSE	0	CEACAM1	0	0.511236
4.72258	3.5e-05	0.211749	0	2	9	FALSE	CYP4F11	6	0	2	0	0.956205	FALSE	0	CYP4F11	8	0.5
3.93871	0.00645161	0.25389	0	2	9	FALSE	CD207	7.5	0	2	0	0.965427	FALSE	0	CD207	1846	0.5
3.67419	0.0002	0.272169	0	2	9	FALSE	CD200	16	0	2	0	0.968539	FALSE	0	CD200	156	0.517241
4.83226	0	0.206943	1	2	10	FALSE	UPP1	3.5	0	2	0	0.954915	FALSE	0	UPP1	0	0.7
4.05484	4.41e-05	0.246619	0	2	9	FALSE	EXTL2	9	0	2	0	0.964061	FALSE	0	EXTL2	42	0.571429
4.69032	0.00645161	0.213205	0	2	10	FALSE	TJP3	4	0	2	0	0.956584	FALSE	0	TJP3	3892	0.5
4.58387	0.0269574	0.218156	0	2	9	FALSE	CNFN	4	0	2	0	0.957837	FALSE	0	CNFN	13206	0.5
5.53548	0.0207981	0.180653	0	2	10	FALSE	CYSRT1	2.5	0	2	0	0.946641	FALSE	0	CYSRT1	10158	0.5
3.53871	0.0136362	0.282589	0	2	8	FALSE	DLX5	30.5	0	2	0	0.970133	FALSE	0	DLX5	4092	0.5
3.46129	0	0.28891	1	2	8	FALSE	FGFBP1	38.5	0	2	0	0.971044	FALSE	0	FGFBP1	0	0.574627
3.65806	0.0192296	0.273369	0	2	8	FALSE	FETUB	24.5	0	2	0	0.968729	FALSE	0	FETUB	5478	0.5
5.26774	0.000441	0.189835	0	2	11	FALSE	CPXM1	3	0	2	0	0.949791	FALSE	0	CPXM1	94	0.5
3.7129	0.000199	0.269331	0	2	9	FALSE	CRIP1	21	0	2	0	0.968083	FALSE	0	CRIP1	136	0.512821
7.00968	0.000804	0.14266	0	2	11	FALSE	CRNN	2.5	0	2	0	0.929298	FALSE	0	CRNN	154	0.5
6.26452	0.00492898	0.159629	0	2	10	FALSE	PGLYRP3	2	0	2	0	0.938065	FALSE	0	PGLYRP3	2986	0.5
3.66774	1.89e-05	0.272647	0	2	9	FALSE	HLA-DQB2	21	0	2	0	0.968615	FALSE	0	HLA-DQB2	40	0.645161
4.53226	0.000962	0.220641	0	2	9	FALSE	TIPARP	5.5	0	2	0	0.958444	FALSE	0	TIPARP	282	0.5
4.08065	0	0.245059	1	2	8	FALSE	DEFB1	6.5	0	2	0	0.963757	FALSE	0	DEFB1	0	0.590909
4.70968	0.00645161	0.212329	0	2	10	FALSE	UGT8	3	0	2	0	0.956357	FALSE	0	UGT8	6266	0.5
4.6129	0.000122	0.216783	0	2	9	FALSE	HEY2	4.5	0	2	0	0.957495	FALSE	0	HEY2	16	0.5
3.82581	0.000429	0.261383	0	2	8	FALSE	ETV4	12	0	2	0	0.966755	FALSE	0	ETV4	204	0.5
4.73226	0.00012	0.211316	0	2	10	FALSE	EGFL6	2.5	0	2	0	0.956091	FALSE	0	EGFL6	28	0.5
3.98065	0.00215146	0.251216	0	2	9	FALSE	OLFML2B	7	0	2	0	0.964934	FALSE	0	OLFML2B	1416	0.5
4.57097	0.00230721	0.218772	0	2	9	FALSE	ELTD1	3.5	0	2	0	0.957989	FALSE	0	ELTD1	1914	0.5
5.32258	0.0110006	0.187879	0	2	9	FALSE	MAB21L3	2.5	0	2	0	0.949146	FALSE	0	MAB21L3	7100	0.5
4.7	0.00645161	0.212766	0	2	9	FALSE	HRASLS	3	0	2	0	0.956471	FALSE	0	HRASLS	2140	0.5
5.11935	0.00645161	0.195337	0	2	10	FALSE	ZNF426	3.5	0	2	0	0.951537	FALSE	0	ZNF426	5164	0.5
4.64194	0.0128615	0.215427	0	2	9	FALSE	GYS2	2	0	2	0	0.957154	FALSE	0	GYS2	3656	0.5
3.93548	0.000399	0.254098	0	2	8	FALSE	PLCB4	10	0	2	0	0.965465	FALSE	0	PLCB4	148	0.5
7.46452	0.00645161	0.133967	0	2	12	FALSE	KRT77	2	0	2	0	0.923947	FALSE	0	KRT77	3060	0.5
3.25161	0	0.30754	1	2	8	FALSE	HYAL1	57.5	0	2	0	0.97351	FALSE	0	HYAL1	0	0.668605
4.72581	0.0192296	0.211604	0	2	10	FALSE	HMCN1	2.5	0	2	0	0.956167	FALSE	0	HMCN1	7338	0.5
4.09677	0.00645161	0.244094	0	2	9	FALSE	PRSS23	5	0	2	0	0.963567	FALSE	0	PRSS23	2422	0.5
5.26129	0	0.190067	1	2	10	FALSE	GPAM	3.5	0	2	0	0.949867	FALSE	0	GPAM	0	0.7
5.45161	0.00645161	0.183432	0	2	11	FALSE	GSPT2	2	0	2	0	0.947628	FALSE	0	GSPT2	3162	0.5
5.63226	0.00645161	0.177549	0	2	10	FALSE	PPP1R3C	1.5	0	2	0	0.945503	FALSE	0	PPP1R3C	1830	0.5
5.70968	0.0128615	0.175141	0	2	11	FALSE	SRPX	2	0	2	0	0.944592	FALSE	0	SRPX	4896	0.5
4.0129	0.000262	0.249196	0	2	9	FALSE	TUBB2A	6.5	0	2	0	0.964554	FALSE	0	TUBB2A	96	0.55
4.02581	0.000221	0.248397	0	2	9	FALSE	MAGED4	5.5	0	2	0	0.964402	FALSE	0	MAGED4	102	0.5625
4.0871	0.000291	0.244672	0	2	9	FALSE	MARCKSL1	7.5	0	2	0	0.963681	FALSE	0	MARCKSL1	218	0.5
4.09355	0.00157924	0.244287	0	2	9	FALSE	MEIS1	5.5	0	2	0	0.963605	FALSE	0	MEIS1	790	0.5
5.37419	0.00645161	0.186074	0	2	10	FALSE	MEOX1	2	0	2	0	0.948539	FALSE	0	MEOX1	2050	0.5
4.04194	0	0.247406	1	2	8	FALSE	SPRR2B	8	0	2	0	0.964213	FALSE	0	SPRR2B	0	0.571429
6.7	0.00645161	0.149254	0	2	12	FALSE	RRAGD	1.5	0	2	0	0.932941	FALSE	0	RRAGD	2450	0.5
5.63226	0	0.177549	0	1	10	FALSE	AK4	5	0	1	0	0.945503	FALSE	0	AK4	0	0
5.65484	0	0.17684	0	1	10	FALSE	AKIP1	3	0	1	0	0.945237	FALSE	0	AKIP1	0	0
4.77742	0	0.209318	0	1	10	FALSE	AMER2	2	0	1	0	0.95556	FALSE	0	AMER2	0	0
5.5871	0	0.178984	0	1	11	FALSE	TMPRSS11E	4	0	1	0	0.946034	FALSE	0	TMPRSS11E	0	0
5.82581	0	0.17165	0	1	11	FALSE	APOBEC3A	3	0	1	0	0.943226	FALSE	0	APOBEC3A	0	0
4.06774	0	0.245837	0	1	9	FALSE	ARHGEF16	11	0	1	0	0.963909	FALSE	0	ARHGEF16	0	0
4.82258	0	0.207358	0	1	9	FALSE	ARNTL2	4	0	1	0	0.955028	FALSE	0	ARNTL2	0	0
1.5	0	0.666667	0	1	2	FALSE	SLC24A3	2	0	1	0	0.75	FALSE	0	SLC24A3	0	0
1.5	0	0.666667	0	1	2	FALSE	STK39	2	0	1	0	0.75	FALSE	0	STK39	0	0
6.71613	0	0.148895	0	1	11	FALSE	BDKRB1	2	0	1	0	0.932751	FALSE	0	BDKRB1	0	0
3.89355	0	0.256835	0	1	8	FALSE	MRAP2	19	0	1	0	0.965958	FALSE	0	MRAP2	0	0
6.58065	0	0.151961	0	1	12	FALSE	NUAK1	2	0	1	0	0.934345	FALSE	0	NUAK1	0	0
1	0	1	0	1	1	FALSE	C4orf48	1	0	1	0	1	FALSE	0	C4orf48	0	0
1	0	1	0	1	1	FALSE	TMEM200A	1	0	1	0	1	FALSE	0	TMEM200A	0	0
5.04839	0	0.198083	0	1	9	FALSE	C5orf46	4	0	1	0	0.952372	FALSE	0	C5orf46	0	0
4.19032	0	0.238645	0	1	9	FALSE	MAL	6	0	1	0	0.962467	FALSE	0	MAL	0	0
4.19032	0	0.238645	0	1	9	FALSE	EPB41L3	6	0	1	0	0.962467	FALSE	0	EPB41L3	0	0
4.93548	0	0.202614	0	1	10	FALSE	CD1A	2	0	1	0	0.9537	FALSE	0	CD1A	0	0
5.6871	0	0.175837	0	1	11	FALSE	CLDN20	2	0	1	0	0.944858	FALSE	0	CLDN20	0	0
3.80968	0	0.262489	0	1	9	FALSE	GLT8D2	38	0	1	0	0.966945	FALSE	0	GLT8D2	0	0
4.15484	0	0.240683	0	1	9	FALSE	CRISP3	5	0	1	0	0.962884	FALSE	0	CRISP3	0	0
4.09677	0	0.244094	0	1	9	FALSE	CYYR1	14	0	1	0	0.963567	FALSE	0	CYYR1	0	0
5.70645	0	0.17524	0	1	11	FALSE	DEGS2	2	0	1	0	0.94463	FALSE	0	DEGS2	0	0
4.7	0	0.212766	0	1	9	FALSE	DHRS1	8	0	1	0	0.956471	FALSE	0	DHRS1	0	0
5.63871	0	0.177346	0	1	10	FALSE	DUOX2	8	0	1	0	0.945427	FALSE	0	DUOX2	0	0
4.71935	0	0.211893	0	1	9	FALSE	PHLDA1	7	0	1	0	0.956243	FALSE	0	PHLDA1	0	0
5.04839	0	0.198083	0	1	9	FALSE	ELF5	4	0	1	0	0.952372	FALSE	0	ELF5	0	0
4.06774	0	0.245837	0	1	9	FALSE	SETBP1	11	0	1	0	0.963909	FALSE	0	SETBP1	0	0
4.91613	0	0.203412	0	1	10	FALSE	TSHZ3	4	0	1	0	0.953928	FALSE	0	TSHZ3	0	0
1	0	1	0	1	1	FALSE	EPS8	1	0	1	0	1	FALSE	0	EPS8	0	0
1	0	1	0	1	1	FALSE	KCTD11	1	0	1	0	1	FALSE	0	KCTD11	0	0
5.32258	0	0.187879	0	1	10	FALSE	ERO1L	6	0	1	0	0.949146	FALSE	0	ERO1L	0	0
5.69677	0	0.175538	0	1	10	FALSE	FAM84A	2	0	1	0	0.944744	FALSE	0	FAM84A	0	0
6.11613	0	0.163502	0	1	11	FALSE	FAT3	2	0	1	0	0.93981	FALSE	0	FAT3	0	0
4.14194	0	0.241433	0	1	9	FALSE	FHL1	6	0	1	0	0.963036	FALSE	0	FHL1	0	0
8.46129	0	0.118185	0	1	13	FALSE	FLG2	2	0	1	0	0.91222	FALSE	0	FLG2	0	0
3.25806	0	0.306931	0	1	8	FALSE	FLRT2	85	0	1	0	0.973435	FALSE	0	FLRT2	0	0
5.09355	0	0.196327	0	1	10	FALSE	FXYD6	2	0	1	0	0.951841	FALSE	0	FXYD6	0	0
6.57742	0	0.152035	0	1	12	FALSE	VTCN1	2	0	1	0	0.934383	FALSE	0	VTCN1	0	0
5.45161	0	0.183432	0	1	10	FALSE	NHS	4	0	1	0	0.947628	FALSE	0	NHS	0	0
6.44839	0	0.155078	0	1	12	FALSE	HSPA6	2	0	1	0	0.935901	FALSE	0	HSPA6	0	0
4.59355	0	0.217697	0	1	10	FALSE	HOOK1	6	0	1	0	0.957723	FALSE	0	HOOK1	0	0
3.84516	0	0.260067	0	1	8	FALSE	IGFBP6	16	0	1	0	0.966528	FALSE	0	IGFBP6	0	0
5.11935	0	0.195337	0	1	10	FALSE	IL13RA1	4	0	1	0	0.951537	FALSE	0	IL13RA1	0	0
3.95806	0	0.252649	0	1	9	FALSE	IL36A	16	0	1	0	0.965199	FALSE	0	IL36A	0	0
4.01935	0	0.248796	0	1	9	FALSE	MYZAP	11	0	1	0	0.964478	FALSE	0	MYZAP	0	0
4.46452	0	0.223988	0	1	9	FALSE	KRT33A	6	0	1	0	0.959241	FALSE	0	KRT33A	0	0
4.46452	0	0.223988	0	1	9	FALSE	KRT31	6	0	1	0	0.959241	FALSE	0	KRT31	0	0
6.69677	0	0.149326	0	1	12	FALSE	LY6D	4	0	1	0	0.932979	FALSE	0	LY6D	0	0
4.74194	0	0.210884	0	1	9	FALSE	PFN2	7	0	1	0	0.955977	FALSE	0	PFN2	0	0
6.37097	0	0.156962	0	1	11	FALSE	SOX7	2	0	1	0	0.936812	FALSE	0	SOX7	0	0
4.03226	0	0.248	0	1	9	FALSE	ST6GALNAC1	9	0	1	0	0.964326	FALSE	0	ST6GALNAC1	0	0
4.50968	0	0.221745	0	1	9	FALSE	SCNN1B	5	0	1	0	0.95871	FALSE	0	SCNN1B	0	0
4.50968	0	0.221745	0	1	9	FALSE	TMEM158	5	0	1	0	0.95871	FALSE	0	TMEM158	0	0
4.44194	0	0.225127	0	1	8	FALSE	TMEM119	6	0	1	0	0.959507	FALSE	0	TMEM119	0	0
1	0	1	0	1	1	FALSE	PADI1	1	0	1	0	1	FALSE	0	PADI1	0	0
1	0	1	0	1	1	FALSE	TMEM35	1	0	1	0	1	FALSE	0	TMEM35	0	0
4.41935	0	0.226277	0	1	9	FALSE	PKD2	6	0	1	0	0.959772	FALSE	0	PKD2	0	0
1	0	1	0	1	1	FALSE	PLAC8	1	0	1	0	1	FALSE	0	PLAC8	0	0
1	0	1	0	1	1	FALSE	TPPP3	1	0	1	0	1	FALSE	0	TPPP3	0	0
7.69677	0	0.129925	0	1	13	FALSE	PMEPA1	2	0	1	0	0.921214	FALSE	0	PMEPA1	0	0
6.62903	0	0.150852	0	1	11	FALSE	RGL1	2	0	1	0	0.933776	FALSE	0	RGL1	0	0
1	0	1	0	1	1	FALSE	SLC6A9	1	0	1	0	1	FALSE	0	SLC6A9	0	0
1	0	1	0	1	1	FALSE	SLC7A5	1	0	1	0	1	FALSE	0	SLC7A5	0	0
